# Supplementary material for: More Choosy for Minor Foods: Diet, Seasonality and Food Selection in Sympatric Frugivorous and Folivorous Lemurs
Source: Ecol Evol. 2025 Mar 13;15(3):e71069. doi: 10.1002/ece3.71069 (PMC11904312; doi:10.1002/ece3.71069)
Supplement: Supplementary file 2 — Tables S1–S8 [file ECE3-15-e71069-s002.xlsx]

## Sheet: S1 E fulvus food species
Supplemental Data to accompany Irwin et al
More choosy for minor foods: Diet, seasonality and food selection in sympatric frugivorous and folivorous lemurs
Table S1
Food species consumed by Eulemur fulvus group ANKA1/ANKA2, Ankadivory, Tsinjoarivo (Tsinjoarivo-Ambalaomby Protected Area) during data collection from July 2016 to December 2017
Rank	Food Species	Sum of Feeding Seconds	Percent Feeding Time	Family	Genus/Species	Plant Parts Consumed (in decreasing order of importance; minor contributions of <1% excluded)
1	VALOTRA	1207782	20.7524	Rubiaceae	Antirhea borbonica	RF, URF
2	TAVOLO MALADIA	328014	5.63603	Lauraceae	Cryptocarya rigidifolia	RF, URF
3	NONOKA	309899	5.32477	Moraceae	Ficus antandronarum	RF, URF
4	AFITSOKINA	264374	4.54255	Malvaceae	cf. Grewia sp.	URF, RF
5	ROTRA FOTSY	243451	4.18304	Myrtaceae	Syzygium parkeri	RF, URF, FL, BD
6	TAVOLO MALADIA 2	229376	3.9412	Lauraceae	Cryptocarya sp.	RF, URF
7	FATSIKAHITRA TENANY	223384	3.83825	Rubiaceae	Coptosperma sp.	RF, URF, BD
8	VOANANANALA	171407	2.94516	Rubiaceae	cf. Chassalia sp.	RF
9	VELATRA	171278	2.94295	Acanthaceae	Acanthopale madagascariensis	YL, ML
10	RAMIAVOTOLOHO	167542	2.87875	Annonaceae	Ambavia cf. capuronii	YL, URF, RF
11	RAHIAKA	166845	2.86678	Sapotaceae	Gambeya boiviniana	SD, RF, URF
12	HAFITRA MAVOKELY	164327	2.82351	Malvaceae	Dombeya alleizettei	FL, BD, PT
13	MALAMBOVONY KELIFOFONA	163354	2.80679	Erythroxylaceae	Erythroxylum nitidulum	YL, ML, URF
14	VAHIRAMY	148183	2.54612	Cucurbitaceae	Raphidiocystis sp.	ML, YL
15	APANA	130048	2.23452	Moraceae	cf. Ficus sp.	URF, RF, YL
16	TSARAMASOHAZO	129166	2.21937	Apocynaceae	Petchia madagascariensis	RF, URF
17	FANORAFA	127856	2.19686	Rubiaceae	Morinda sp.	RF, URF
18	FATSIKAHITRA GOAVY	117899	2.02577	Rubiaceae	Hyperacanthus sp.	RF, URF
19	FATSIKAHITRA SOTROSISIKA	117261	2.01481	Rubiaceae	Coptosperma sp.	RF, URF
20	TSIRAMIRAMY	103099	1.77148	Anacardiaceae	Abrahamia ditimena	RF, URF
21	HAFIBALO BL	80610	1.38506	Malvaceae	Dombeya megaphylla	FL, BD, YL
22	VOARA	79687	1.3692	Moraceae	Ficus tiliifolia	RF, URF, YL
23	KIMBA TENANY	73162	1.25709	Clusiaceae	Symphonia microphylla	BD
24	ANDRAREZINA	71989	1.23693	Cannabaceae	Trema orientalis	YL, ML
25	KIMBALETAKA	61880	1.06324	Clusiaceae	Garcinia tsaratananensis	SD, RFSD
26	TAVOLOPIKA	58481	1.00484	Lauraceae	Cryptocarya crassifolia	RF, URF, BD
27	FIATSINAKOHO 2	47775	0.820883	Heliotropiaceae	Tournefortia puberula	RF, YL, BD, URF
28	HASINA	43430	0.746226	Asparagaceae	Dracaena cf. reflexa	RF
29	BONGAMBOALAVO	40630	0.698116	Lamiaceae	Vitex sp.	RF, YL, ML, URF
30	TAVOLO TANDROKONDRY	38697	0.664903	Lauraceae	Potameia microphylla	BD, YL, RF, URF
31	ANAMBOLOTSANGANA	35922	0.617222	Acanthaceae	Isoglossa gracillima	YL, ML
32	TSIMIPAKA 2	30991	0.532496	Unk.	Unk.	RF, URF
33	BARARATALAHY	29338	0.504094	Rubiaceae	cf. Gaertnera sp.	RF, URF
34	KALAFAMBAKAKA	28094	0.482719	Primulaceae	Oncostemum cf. acuminatum	YL, BD, ML, FL, RF
35	MENAVAHATRA	27824	0.47808	Phyllanthaceae	Antidesma madagascariensis	RF, URF
36	VAHIVOVO	27732	0.476499	Rubiaceae	Gynochthodes umbellata	RF
37	RAVITSAKAY	25376	0.436017	Putranjivaceae	Drypetes aff. perrieri	RF, URF
38	SARY 2	23047	0.396	Meliaceae	Astrotrichilia sp.	RF, URF
39	TSIMIPAKA	22354	0.384093	Unk.	Unk.	SD, RF, URF
40	HAFIBALO SL	21188	0.364058	Malvaceae	Dombeya lucida	FL, BD
41	KALAFANA	20160	0.346395	Primulaceae	Oncostemum sp.	URF, RF, YL, BD
42	FOHANINASITY	19866	0.341343	Rubiaceae	Psychotria cf. macrochlamys	RF, URF
43	MAINTIPOTOTRA	16423	0.282185	Sapindaceae	Doratoxylon sp.	RF, URF, BD, SD, YL
44	VAHIVOALOBOKA	14107	0.24239	Unk.	Unk.	SD, RF, URF
45	VOAMALAMBOTAHO	11696	0.200964	Clusiaceae	Garcinia sp.	BD, FL, RF, YL
46	TSILAITRA BE	11205	0.192527	Salicaceae	cf. Scolopia sp.	RF
47	GARANA	9958	0.171101	Passifloraceae	Passiflora edulis	RF, URF
48	KAKY ALA	9469	0.162699	Rubiaceae	Pyrostria sp.	URF, RF
49	VAHIMAINTILANY	9124	0.156771	Fabaceae	Abrus precatorius	YL, ML
50	KAFEALA	7189	0.123523	Rubiaceae	cf. Coffea sp.	RF, URF
51	HAZOMBOANGORY	6875	0.118128	Icacinaceae	Cassinopsis cf. ciliata	RF, URF
52	GOAVITSINAHY ALA	6486	0.111444	Salicaceae	Scolopia madagascariensis	RF
53	RAHIAKA FOTSY	6411	0.110156	Unk.	Unk.	URF
54	SAKAIHAZO	6373	0.109503	Sapindaceae	Allophyllus pinnatus	RF
55	RAMILEVINA	6102	0.104846	Asteraceae	Apodocephala pauciflora	EX
56	VAHITAFOAKA	5911	0.101564	Rhamnaceae	Gouania cf. mauritiana	YL, ML, RF, FL
57	?	5816	0.0999321	Unk. Various	Unk. Various
58	HAFIDRANO	5751	0.0988153	Malvaceae	Dombeya sp.	FL
59	SANA MAVORAVINA	5531	0.0950352	Elaeocarpaceae	Elaeocarpus cf. rufovestitus	URF
60	FATSIKAHITRA MAVO	5027	0.0863753	Rubiaceae	Unk.	RF
61	MOKONAZY ALA	5011	0.0861004	Putranjivaceae	Drypetes madagascariensis	RF, SD, URF
62	SANDRAMY FOTSY	4993	0.0857911	Anacardiaceae	Abrahamia sp.	URF, RF
63	SOAMALONDONA	4816	0.0827498	Cucurbitaceae	Pilogyne cf. emirnensis	RF, URF, YL, FL
64	FATSIKAHITRA BONGANOMBY	4597	0.0789869	Rubiaceae	Peponidium micranthum	RF, URF
65	TAIMBOALAVO	3495	0.0600521	Erthroxylaceae	Erythroxylum sp.	RF, URF
66	FATSIKAHITRA VOAMALOPANGADY	3326	0.0571482	Rubiaceae	Unk.	RF, URF, BD
67	MANGAVATO DIA	2408	0.0413749	Oleaceae	Noronhia crassiramosa	RF
68	CHAMELEON	2368	0.0406876	ANIMAL/Chameleonidae	Unk. various
69	ROHINDAMBO	2357	0.0404986	Smilacaceae	Smilax anceps var. kraussiana	ML, YL, URF
70	MAKA	2239	0.0384711	Cunoniaceae	Pterophylla sp.	FL
71	MALAONIFY	2217	0.0380931	Rubiaceae	Psychotria ankafinensis	RF
72	PIKA	2209	0.0379556	Lamiaceae	Clerodendrum rubellum	BD
73	TONGOALAHY SL	2179	0.0374402	Loranthaceae	Bakerella clavata var 2	YL, URF, BD, FL, ML
74	SOIL	2027	0.0348285	SOIL
75	INSECT	1992	0.0342271	ANIMAL	Unk. various
76	TONGOBIVY	1988	0.0341584	Meliaceae	Malleastrum sp.	BD, RF, URF
77	TARANTANA	1920	0.03299	Unk.	Unk.	BD, YL, RF, URF
78	FATSIKAHITRA BL	1765	0.0303267	Rubiaceae	Unk.	RF, BD
79	TONGOALAHY BL	1707	0.0293301	Loranthaceae	Bakerella clavata var 1	BD, ML, YL, FL, RF, URF
80	VOAMALAMBOTAHOLAHY	1443	0.024794	Clusiaceae	Garcinia sp.	RF, SD, URF
81	MAINTSOLAVA	1321	0.0226978	Torricelliaceae	Melanophylla crenata	RF
82	SARY	1232	0.0211686	Meliaceae	Astrotrichilia elliotii	RF
83	DIMY RIRANA	1198	0.0205844	Rubiaceae	Paracephaelis pauciflora	URF
84	ROTRA FOTSY 2	1141	0.019605	Myrtaceae	Syzygium bernieri	RF
85	VAHIMAINTY	1012	0.0173885	Apocynaceae	cf. Plectaneia sp.	YL, ML
86	ROBARY	999	0.0171651	Myrtaceae	Syzygium sp. 5	URF, YL
87	ATODINORANA	975	0.0167527	Rubiaceae	Pauridiantha paucinervis	RF, YL, URF
88	HAFITRA TANGOVAVY	956	0.0164263	Malvaceae	Unk.	FL, URF
89	HAZOAMBO	781	0.0134194	Unk.	Unk.	GALL
90	KAFEALA 2	717	0.0123197	Unk.	Unk.	URF, RF
91	LANARY ELATRANGIDINA	690	0.0118558	Sapindaceae	Tina sp.	RF, FL, YL
92	ATODITANY 2	660	0.0113403	Cytinaceae	Cytinus sp.	FL
93	VARONGY RAVINOVY	640	0.0109967	Lauraceae	Ocotea sp. 1	BD, YL, URF
94	MAMPODY	623	0.0107046	Rutaceae	Vepris ampody	RF
95	VAHIVODIOMBY	572	0.00982826	Celastraceae	Salacia madagascariensis	URF, RF
96	HAZONDRANO	565	0.00970799	Aquifoliaceae	Ilex mitis	BD, RF
97	VATSILANA RAVIMBOANJOBORY	560	0.00962207	Araliaceae	Polyscias sp. 2	URF, YL
98	BABONA	525	0.00902069	Apocynaceae	Mascarenhasia arborescens	BD
99	VOAFOTSY	520	0.00893478	Aphloiaceae	Unk.	RF, FL, YL, URF
100	TAIMBOALAVO SL	513	0.00881451	Erthroxylaceae	Erythroxylum sp. 2	URF, RF
101	KAREPOKA	503	0.00864268	Unk.	Unk.	RF
102	ATODITANY	499	0.00857396	Balanophoraceae	Thonningia cf. malagasica	FL
103	MANANASIHAZO	448	0.00769766	Orchidaceae	Bulbophyllum sp.	RF, FL
104	HAZOMAINTY	387	0.00664954	Ebenaceae	Diospyros sp.	RF, YL, BD
105	TSARAMASO LAVA	340	0.00584197	Unk.	Unk.	URF
106	VAHIRONONO	328	0.00563579	Unk.	Unk.	YL
107	FATSIKAHITRA SL	323	0.00554987	Rubiaceae	Unk.	URF, RF
108	AKALA	299	0.0051375	ANIMAL / Spiders	Unk.
109	ROTRA SOMIKANAKANA	273	0.00469076	Myrtaceae	Syzygium sp. 3	URF, RF
110	KIMBA DITININA	242	0.00415811	Clusiaceae	Symphonia sp.	RF
111	FAMAKILELA	232	0.00398629	Moraceae	Ficus sp.	YL, RF, URF
112	SODIFAFANALA	229	0.00393474	Crassulaceae	Kalanchoe sp.	YL
113	HAZOBOBOKA	200	0.00343646	NA	rotting wood
114	VAHIGARANA	196	0.00336773	Unk.	Unk.	SD
115	ROTRAMBOA	167	0.00286944	Myrtaceae	Unk.	RF
116	MOKARANANA	166	0.00285226	Euphorbiaceae	Macaranga macropoda	FL
117	VAHIRANO	153	0.00262889	Unk.	Unk.	ML
118	ROTRA SOMIKANAKANA 2	152	0.00261171	Myrtaceae	Syzygium sp. 6	RF, URF
119	TOMENJY	133	0.00228524	Unk.	Unk.	RF
120	VOAFOTSY BL	125	0.00214778	Unk.	Unk.	RF
121	VAHIVOATABIA	118	0.00202751	Solanaceae	Solanum madagascariense	URF
122	VAHIRIMORIMO	109	0.00187287	Unk.	Unk.	YL, ML
123	FUNGUS	98	0.00168386	Unk.	Unk.
124	APANGAVY	98	0.00168386	Gleicheniaceae	cf. Dicranopteris linearis	YL, PT
125	KALAMASIMBARIKA SL	95	0.00163232	Melastomataceae	Medinilla parvifolia	YL
126	ROTRA MENA BL	90	0.0015464	Myrtaceae	Syzygium sp. 1	RF
127	TAVOLO MANAVINDREVO	86	0.00147768	Lauraceae	Unk.	RF
128	HAFOTANGO	75	0.00128867	Unk.	Unk.	YL
129	NATOBERAVINA	54	0.000927843	Sapotaceae	Unk.	URF
130	TAMBONETRA	52	0.000893478	Monimiaceae	Tambourissa sp.	URF
131	MANALO 1	50	0.000859114	Loranthaceae	Bakerella sp.	SD
132	SAHOBAKAKA	47	0.000807567	ANIMAL / Frog	Unk.
133	TSIMBILAOTRA	45	0.000773202	Euphorbiaceae	cf. Acalypha sp.	BD
134	SILIMAINTY	36	0.000618562	Euphorbiaceae	Croton myriaster	BD, FL
135	TSILAITRA	14	0.000240552	Hamamelidaceae	cf. Dicoryphe sp.	RF
	Total	5819951	100
	abbreviations:
	BD, flower buds
	FL, flowers
	URF, unripe fruit
	RF, ripe fruit
	SD, seed
	YL, young leaves
	ML, mature leaves
	PT, petiole
	EX, exudate
	GALL, gall

## Sheet: S2 P diadema food species
Supplemental Data to accompany Irwin et al
More choosy for minor foods: Diet, seasonality and food selection in sympatric frugivorous and folivorous lemurs
Table S2
Food species consumed by Propithecus diadema group CONT4, Ankadivory, Tsinjoarivo (Tsinjoarivo-Ambalaomby Protected Area) during data collection from July 2016 to July 2017
Rank	Food Species	Sum of Feeding Seconds	Percent Feeding Time	Family	Genus/Species	Plant Parts Consumed (in decreasing order of importance; minor contributions of <1% excluded)
1	TONGOALAHY SL	426805	13.7281	Loranthaceae	Bakerella clavata var 2	YL, BD, FL, URFSD, RFSD
2	MAINTIPOTOTRA	308444	9.92108	Sapindaceae	Doratoxylon sp.	YL, SD, URFSD
3	KIMBALETAKA	220266	7.08484	Clusiaceae	Garcinia tsaratananensis	SD, YL, RFSD
4	TONGOALAHY BL	219987	7.07586	Loranthaceae	Bakerella clavata var 1	YL, URFSD, RFSD, BD, FL
5	VAHIMAINTY	209854	6.74994	Apocynaceae	cf. Plectaneia sp.	YL
6	VOAMALAMBOTAHOLAHY	194026	6.24083	Clusiaceae	Garcinia sp.	YL
7	MAIMBOVITSIKA	158811	5.10814	Pittosporaceae	Pittosporum verticillatum	YL, BD, URFSD, SD
8	KIMBA TENANY	150184	4.83066	Clusiaceae	Symphonia microphylla	YL
9	TSIRAMIRAMY	147879	4.75652	Anacardiaceae	Abrahamia ditimena	SD, YL, URFSD
10	ROTRA FOTSY	143100	4.6028	Myrtaceae	Syzygium parkeri	RFSD, URFSD
11	VAHIVODIOMBY	116924	3.76085	Celastraceae	Salacia madagascariensis	SD, RFSD, URFSD
12	RAFY	73041	2.34936	Primulaceae	Maesa lanceolata	YL, ML
13	FIATSINAKOHO 2	58769	1.8903	Heliotropiaceae	Tournefortia puberula	YL, RFSD, URFSD
14	VARONGY RAVINOVY	58435	1.87956	Lauraceae	Ocotea sp. 1	SD, YL
15	TAIMBOALAVO SL	55190	1.77518	Erythroxylaceae	Erythroxylum sp. 2	SD, URFSD
16	VATSILAMBATO	48435	1.55791	Araliaceae	Neocussonia vantsilana	YL, BD, URFSD
17	HAZONDRANO	41502	1.33491	Aquifoliaceae	Ilex mitis	RFSD, URFSD
18	SAKAIHAZO	40286	1.2958	Sapindaceae	Allophyllus pinnatus	YL, RF
19	TSILAITRA	40038	1.28782	Hamamelidaceae	Dicoryphe sp.	YL
20	LANARY ELATRANGIDINA	31007	0.997338	Sapindaceae	Tina sp.	YL, URFSD, SD, BD
21	SANDRAMY FOTSY	23997	0.771862	Anacardiaceae	Abrahamia sp.	RFSD, SD, URFSD
22	ROBARY	23137	0.7442	Myrtaceae	Syzygium sp. 5	URFSD, YL, RFSD
23	VARONGY MAVO	20548	0.660925	Lauraceae	Ocotea sp. 3	YL, SD
24	TAVOLO TANDROKONDRY	19230	0.618531	Lauraceae	Potameia microphylla	SD, YL, URFSD
25	SEVA	18537	0.596241	Solanaceae	Solanum mauritianum	URFSD, RFSD
26	BABONA	16808	0.540628	Apocynaceae	Mascarenhasia arborescens	FL, YL
27	MANINY	13770	0.442911	Araliaceae	Polyscias sp. 3	YL, RFSD, BD, URFSD
28	ROHINDAMBO	13445	0.432457	Smilacaceae	Smilax anceps var. kraussiana	YL, BD, FL, ML
29	TAKALOPARIHY	12399	0.398813	Primulaceae	Embelia concinna	YL, BD, ML
30	VATSILANA NIFY	12369	0.397848	Araliaceae	Neocussonia staufferiana	YL, BD, URFSD
31	GOAVITSINAHY ALA	12228	0.393313	Salicaceae	Scolopia madagascariensis	RFSD
32	ROTRA SOMIKANAKANA 2	11946	0.384242	Myrtaceae	Syzygium sp. 6	YL, BD
33	TAVOLO MALADIA	10821	0.348057	Lauraceae	Cryptocarya rigidofolia	RF, SD, YL
34	TAVOLO	9349	0.30071	Lauraceae	Cryptocarya cf. crassifolia	SD, YL
35	FANJAVALA	9266	0.29804	Phyllanthaceae	Wielandia mimosoides	YL, URFSD, SD
36	KIMBA DITININA	8733	0.280896	Clusiaceae	Symphonia sp.	YL, SD
37	TONGOBIVY	8622	0.277326	Meliaceae	Malleastrum sp.	SD, URFSD
38	MANALO 2	8461	0.272147	Araliaceae	Astropanax monophyllum	YL, BD, URFSD
39	VAHITAFOAKA	7655	0.246222	Rhamnaceae	Gouania cf. mauritiana	YL
40	VOLOMBORONA	7503	0.241333	Fabaceae	Albizia gummifera	YL
41	VOARA	6731	0.216502	Moraceae	Ficus tiliifolia	RFSD, YL
42	HARARETRA	6620	0.212932	Fabaceae	Mundulea cf. laxiflora	YL
43	MAKA	6179	0.198747	Cunoniaceae	Pterophylla sp.	YL, GALL
44	ROTRA MENA BL	6077	0.195466	Myrtaceae	Syzygium sp. 1	YL, RFSD, BD
45	AMBORA	5680	0.182697	Monimiaceae	Tambourissa sp.	URFSD, RFSD, YL
46	ROTRA MENA SL	5631	0.181121	Myrtaceae	Syzygium sp. 2	URFSD, YL
47	VARONGY RAVIMANGA	5487	0.176489	Lauraceae	Ocotea sp. 4	YL
48	ROTRA SOMIKANAKANA	5452	0.175363	Myrtaceae	Syzygium sp. 3	YL, RFSD, BD
49	VATSILANA TENANY	4875	0.156804	Araliaceae	Polyscias sp.	YL, BD
50	KALAFAMBAKAKA	4122	0.132584	Primulaceae	Oncostemum cf. acuminatum	YL, BD, RFSD, ML
51	FANDRAMANANA	4023	0.129399	Aphloiaceae	Aphloia theiformis	YL
52	SOIL	3824	0.122999	SOIL
53	RAVINSAKAY	3659	0.117691	Putranjivaceae	Drypetes aff. perrieri	YL, RF, RFSD
54	MANALO 1	3419	0.109972	Loranthaceae	Bakerella sp.	SD, YL, URFSD
55	VATSILANA RAVIMBOANJO	2850	0.09167	Araliaceae	Polyscias sp. 1	YL, BD
56	VATSILANA RAVIMBOANJOBORY	2608	0.0838861	Araliaceae	Polyscias sp. 2	YL, URFSD, RFSD, BD
57	NONOKA	2239	0.0720173	Moraceae	Ficus antandronarum	YL, RFSD
58	VAHY VOATABIA	1866	0.0600197	Solanaceae	Solanum madagascariense	RFSD
59	MATAVIKELY	1777	0.0571571	Melastomataceae	Medinilla cf. sedifolia	RFSD, YL
60	TAMBONETRA BL	1672	0.0537797	Monimiaceae	Tambourissa sp.	URFSD, RFSD
61	VAHIRAMY	1664	0.0535224	Cucurbitaceae	Raphidiocystis sp.	YL, ML
62	RAMIAVOTOLOHO	1144	0.0367967	Annonaceae	Ambavia cf. capuronii	YL, ML
63	APANGA	1121	0.0360569	Dennstaedtiaceae	Pteridum sp.	YL
64	KALAFANA	1002	0.0322293	Primulaceae	Oncostemum sp.	YL
65	MENAVONY	874	0.0281121	Crassulaceae	Kalanchoe cf. prolifera	YL, FL
66	REBOSA	832	0.0267612	Rutaceae	Melicope madagascariensis	YL
67	SODIFAFANALA	775	0.0249278	Crassulaceae	Kalanchoe sp.	YL
68	ORCHID	586	0.0188486	Orchidaceae	Unk.	YL, FL
69	SOAMALONDONA	580	0.0186557	Cucurbitaceae	Pilogyne cf. emirnensis	YL
70	FIATSINAKOHO	553	0.0177872	Verbenaceae	Clerodendrum micans	YL
71	HAZOMIAVONA	519	0.0166936	Viscaceae	Viscum lophiocladum	YL, URFSD
72	APANGA MANGATAHO	516	0.0165971	Pteridophyta family	Unk.	YL
73	MAINTSOLAVA	433	0.0139274	Torricelliaceae	Melanophylla crenata	RFSD
74	TONGOALAHY ?L	380	0.0122227	Loranthaceae	Bakerella clavata (undetermined BL or SL)	YL, URFSD
75	KALAMASIMBARIKA SL	331	0.0106466	Melastomataceae	Medinilla parvifolia	URFSD, YL
76	VOARAPOITRA	313	0.0100676	Myrtaceae	Syzygium loiseleurioides	YL, RFSD
77	VOAMALAMBOTAHO	288	0.0092635	Clusiaceae	Garcinia sp.	YL
78	UMBILICAL CORD	159	0.00511422	NA
79	TAKALOPARIHY VOLOINA	129	0.00414927	Primulaceae	cf. Embelia sp.	YL
80	BENJY	77	0.0024767	Balsaminaceae	Impatiens sp.	YL, ML
81	TANDROKONDRILAHY	34	0.00109361	Unk.	Unk.	YL
82	APANGA MALAMA	32	0.00102928	Pteridophyta family	Unk.	YL
83	VOAMBOANA	27	0.000868453	Fabaceae	Dalbergia monticola	YL
84	HAZOMBOANGORY	10	0.000321649	Icacinaceae	Cassinopsis cf. ciliata	GALL
	Total	3108977	100
	abbreviations:
	BD, flower buds
	FL, flowers
	URFSD, unripe fruit with seed digested
	RF, ripe fruit
	RFSD, ripe fruit with seed digested
	SD, seed
	YL, young leaves
	ML, mature leaves
	GALL, gall

## Sheet: S3 Nutrition_all
Supplemental Data to accompany Irwin et al
More choosy for minor foods: Diet, seasonality and food selection in sympatric frugivorous and folivorous lemurs
Table S3
Nutritional composition of all foods consumed by Eulemur fulvus and Propithecus diadema constituting >0.1% of feeding time; foods eaten by both species are repeated in the table, with species-specific energy calculations
CONSUMER	CONSUMER_2	FOODCODE	CATEGORY1	CATEGORY2	Number of Samples	Ash_PCDM	CrudeProtein_PCDM	PwoutPEG_AvailableProtein	NDF_PCDM	ADF_PCDM	Lignin_PCDM	CrudeFat_PCDM	AdjustedFat_PCDM	Sugar_PCDM	TNC_var2_PCDM	Energy_SPECIESSPECIFIC_kJ_g	Energy_from_AP	Energy_from_FAT	Energy_from_CARB	PC_Energy_Prot	PC_Energy_Fat	PC_Energy_Carb	Calcium_PCDM	Phosphorous_PCDM	Magnesium_PCDM	Potassium_PCDM	Sodium_PCDM	Iron_PPMDM	Zinc_PPMDM	Copper_PPMDM	Manganese_PPMDM	Tannins_ABS
EF	EF	BD_FL_HAFIBALO BL	FLOWER	EF_FLOWER	1	8.28036	18.336	8.0612	47.5663	34.2805	18.3023	0.19384	0.19384	7.04037	30.8617	8.25887	1.34912	0.0729925	6.83675	16.3354	0.883807	82.7808	0.30063	0.30063	0.375788	1.7501	0	41.8735	34.3577	20.3999	654.944	2.2175
EF	EF	BD_HAFIBALO SL	FLOWER	EF_FLOWER	1	7.35676	16.3043	8.56815	54.7994	37.5526	17.8249	1.37043	1.37043	3.69129	24.4764	7.97234	1.43397	0.51605	6.02233	17.9868	6.473	75.5402	0.402307	0.293575	0.347941	2.12027	0.0173971	94.5965	32.6195	17.3971	680.66	2.851
EF	EF	BD_HAFITRA MAVOKELY	FLOWER	EF_FLOWER	2	6.2938	12.8086	4.86527	56.761	41.8205	21.2164	2.06183	2.06183	5.12869	27.1736	8.13333	0.814252	0.776404	6.54267	10.0113	9.54596	80.4427	0.318433	0.243282	0.303004	1.66055	0.00323575	29.7186	31.8883	11.8994	192.839	2.28875
EF	EF	BD_KALAFAMBAKAKA	FLOWER	EF_FLOWER	1	10.4827	18.3833	8.06524	30.4565	28.3191	19.9652	6.49475	6.49475	6.44159	38.8779	11.3725	1.3498	2.44566	7.57701	11.869	21.5051	66.6259	0.196438	0.33831	0.27283	3.69958	0.0196438	61.114	28.3744	8.73057	40.3789	3.488
EF	EF	BD_KIMBA TENANY	FLOWER	EF_FLOWER	2	4.3537	6.71544	1.44532	38.2365	29.8883	14.4602	13.9061	13.9061	4.24329	40.126	13.5377	0.24189	5.23649	8.05934	1.78678	38.6808	59.5325	0.277841	0.111136	0.288954	1.03357	0.337854	226.718	24.45	13.3364	331.186	0.476594
EF	EF	BD_TAVOLO TANDROKONDRY	FLOWER	EF_FLOWER	1	7.55834	16.0013	8.58316	36.0634	26.1493	16.3787	6.01005	6.01005	8.43253	38.9587	11.4872	1.43648	2.26314	7.7876	12.505	19.7014	67.7936	0.200889	0.296047	0.200889	2.01946	0.0898714	53.9228	38.0632	17.9743	364.772	1.7575
EF	EF	FL_HAFIBALO BL	FLOWER	EF_FLOWER	1	7.94852	12.8445	4.58517	58.953	48.3448	28.5892	0.638485	0.638485	3.94867	25.2433	7.30447	0.767374	0.240428	6.29667	10.5055	3.29152	86.2029	0.292363	0.227394	0.24905	2.28476	0.0108283	42.2302	34.6504	14.0767	502.431	3.978
EF	EF	FL_HAFIBALO SL	FLOWER	EF_FLOWER	1	6.38664	14.1521	4.6324	48.9953	38.4776	18.7532	1.06	1.06	2.63967	33.7228	8.54025	0.775279	0.399154	7.36582	9.07794	4.67379	86.2483	0.0332131	0.022142	0.0332131	0.22142	0.0011071	7.74971	3.32131	2.2142	53.1409	3.2465
EF	EF	FL_HAFITRA MAVOKELY	FLOWER	EF_FLOWER	2	6.2593	11.4745	3.84394	50.7598	37.0174	17.3767	1.71456	1.71456	16.4776	34.0544	8.77228	0.643322	0.645636	7.48333	7.33357	7.35996	85.3065	0.339717	0.224368	0.311764	1.84288	0.0022034	36.1094	30.0911	12.0365	186.549	2.672
EF	EF	FL_ROTRA FOTSY	FLOWER	EF_FLOWER	1	5.1579	7.62401	0.946254	44.7743	44.7095	31.786	3.56589	3.56589	6.11971	42.687	10.2189	0.158365	1.34277	8.71772	1.54973	13.1401	85.3101	0.492009	0.171134	0.417138	1.46533	0.0727318	210.708	96.2627	6.41751	80.2189	0.195
EF	EF	FRUIT_NONOKA	FRUIT	EF_FRUIT	5	6.87034	4.3504	0.483962	67.8007	54.863	28.2645	5.15492	5.15492	7.30743	16.6687	7.51628	0.0809959	1.94114	5.17256	1.12577	26.9801	71.8941	0.659937	0.0929675	0.234493	1.74365	0.0261612	36.3703	10.5472	5.64559	76.2942	1.2633
EF	EF	FRUIT_TAVOLOPIKA	FRUIT	EF_FRUIT	2	14.27	19.7173	11.216	39.7521	31.6751	21.5891	5.89078	5.89078	8.15887	27.1448	10.0354	1.87711	2.21823	5.94007	18.7049	22.1041	59.1911	0.204189	0.198886	0.214672	4.47186	0.00863715	56.3827	45.5737	24.1694	1203.17	0.408
EF	EF	FRUIT_VALOTRA	FRUIT	EF_FRUIT	2	10.2179	5.95703	0	52.9483	48.9908	34.358	1.38977	1.38977	11.2435	33.2915	7.95589	0	0.523333	7.43256	0	6.57793	93.4221	0.136593	0.0548003	0.206855	2.98341	0.048438	80.8582	26.1044	9.82736	171.037	0.93525
EF	EF	GUM_RAMILEVINA	EXUDATE	EF_EXUDATE	1	0.038108	0.763754	0.763754	3.35943	2.36466	1.62256	56.3189	56.3189	na	39.5198	6.85993	0.127822	0	6.73211	1.86331	0	98.1367	0.03	0	0.03	0.05	0.05	12	88	2	63	0.008
EF	EF	LEAVES_ANAMBOLOTSANGANA	LEAF	EF_LEAF	2	11.6412	26.6749	12.6185	38.9988	25.6594	15.2964	2.62453	1.62453	2.20045	27.6077	8.72633	2.11183	0.611734	5.99107	24.2332	7.01962	68.7472	1.36515	0.204677	0.922715	2.95449	0.00942467	163.968	37.0323	14.3631	1430.7	0.00625
EF	EF	LEAVES_ANDRAREZINA	LEAF	EF_LEAF	2	9.47433	18.8252	14.9203	29.9323	22.9448	15.3289	3.84542	2.84542	20.5781	40.6295	11.4203	2.49705	1.07147	7.85173	21.8651	9.38219	68.7527	0.839744	0.212162	0.255418	1.28789	0.00437279	55.949	16.8502	1.61957	228.082	3.20025
EF	EF	LEAVES_VELATRA	LEAF	EF_LEAF	3	15.6557	24.5208	14.5981	49.4742	34.4384	21.2764	2.13714	1.19346	9.73205	18.9921	7.50449	2.44313	0.44941	4.91733	31.2826	5.75439	62.963	2.84408	0.169794	0.899081	1.57089	0.0044702	102.625	29.5103	19.1335	298.746	0.00466667
EF	EF	PT_HAFITRA MAVOKELY	FLOWER	EF_FLOWER	2	13.7185	13.2345	4.42151	43.8429	28.3361	8.70295	1.24807	1.24807	4.57236	35.7336	8.73121	0.739983	0.469974	7.52125	8.47515	5.38269	86.1422	0.809189	0.234517	0.525799	4.26157	0.00762802	72.3686	23.4517	10.8921	384.913	0.988
EF	EF	RF_BARARATALAHY	FRUIT	EF_FRUIT	1	6.61514	4.1549	1.26893	21.5288	20.3299	10.268	1.52413	1.52413	na	67.9564	12.9161	0.212367	0.573927	12.1298	1.6442	4.4435	93.9123	0.352596	0.0661117	0.176298	1.36631	0.0418707	46.2782	7.71303	6.61117	213.761	0.2655
EF	EF	RF_BONGAMBOALAVO	FRUIT	EF_FRUIT	2	14.2829	9.95324	1.518	54.5391	42.2369	17.2863	1.32481	1.32481	7.01305	28.3352	7.41191	0.254052	0.498872	6.65898	3.42762	6.73068	89.8417	0.0924201	0.201435	0.27715	3.4001	1.47394	167.839	38.6165	17.4071	42.9132	0.00225
EF	EF	RF_HASINA	FRUIT	EF_FRUIT	1	3.30508	3.64107	3.08065	9.0995	7.3857	1.37125	1.71515	1.71515	53.7412	82.7996	15.3386	0.515578	0.645858	14.1772	3.36131	4.21068	92.428	0.151257	0.0324122	0.162061	2.08518	0.0140453	28.0905	11.8845	3.24122	20.5277	0.02
EF	EF	RF_HAZOMBOANGORY	FRUIT	EF_FRUIT	1	10.548	4.72221	0.944916	32.0679	27.7322	17.7079	1.38721	1.38721	28.1668	55.052	11.0211	0.158141	0.522369	10.3405	1.4349	4.73974	93.8254	0.18872	0.0838758	0.199205	2.86226	0.0230658	28.3081	11.5329	8.38758	7.33913	0.043
EF	EF	RF_MENAVAHATRA	FRUIT	EF_FRUIT	1	20.1298	8.54747	4.96524	27.1071	21.5878	10.7504	1.97397	1.97397	19.6522	44.971	10.0533	0.830983	0.743318	8.47904	8.26574	7.39374	84.3405	0.127183	0.201373	0.190775	2.57546	0.0116585	60.412	21.1972	7.41901	169.577	0.1965
EF	EF	RF_RAVITSAKAY	FRUIT	EF_FRUIT	1	3.32349	8.1294	4.3511	45.6878	36.3019	17.2505	0.952196	0.952196	16.9086	45.2473	10.2651	0.728201	0.358559	9.17832	7.09396	3.493	89.413	0.155017	0.110726	0.177162	1.87127	0.00996535	27.6815	29.896	11.0726	411.901	1.286
EF	EF	RF_ROTRA FOTSY	FRUIT	EF_FRUIT	1	6.47277	6.35278	1.49442	40.8493	34.6595	15.4588	3.16648	3.16648	6.29036	45.7765	10.5393	0.250106	1.19237	9.09683	2.37308	11.3135	86.3134	0.236027	0.118014	0.171656	1.80239	0.0160928	25.7484	7.50995	9.65565	78.3181	0.2355
EF	EF	RF_SARY 2	FRUIT	EF_FRUIT	2	7.13184	9.06336	5.98239	30.0598	23.3592	12.1577	2.6189	2.6189	25.9147	52.6005	11.8176	1.00121	0.986174	9.85968	8.45114	8.32421	83.2247	0.150115	0.0723536	0.188995	3.04795	0.11235	50.9289	10.0077	6.69461	459.735	1.58725
EF	EF	RF_TAVOLO MALADIA 2	FRUIT	EF_FRUIT	1	3.28695	7.63349	3.84945	39.1164	21.4909	11.8214	3.28071	3.28071	5.74953	48.9866	11.4528	0.644244	1.23539	9.57316	5.62521	10.7868	83.588	0.09	0.07	0.08	0.72	0.007	12	8	9	163	0.5665
EF	EF	RF_TSIRAMIRAMY	FRUIT	EF_FRUIT	1	4.72061	3.57538	0	45.1609	40.3832	23.2485	1.97266	1.97266	4.66443	47.1451	10.2202	0	0.742823	9.4774	0	7.26817	92.7318	0.131319	0.0766027	0.131319	1.543	0.0459616	17.5092	4.3773	4.3773	27.3581	3.459
EF	EF	RF_VOANANANALA	FRUIT	EF_FRUIT	1	6.67749	8.4854	5.62675	22.7919	17.4816	7.3284	2.4197	2.4197	55.0168	62.0648	13.0411	0.941693	0.911162	11.1882	7.22098	6.98687	85.7921	0.44	0.11	0.43	1.96	0.14	184	15	13	796	1.181
EF	EF	RFSD_FANORAFA	FRUIT	EF_FRUIT	1	5.33855	4.27591	0	42.1375	38.3464	26.3613	1.67002	1.67002	22.4902	48.9085	10.2951	0	0.628863	9.66628	0	6.10834	93.8917	0.301671	0.100557	0.22346	1.60891	0.00782111	36.8709	12.2903	13.4076	60.3342	1.7725
EF	EF	RFSD_VAHIVOVO	FRUIT	EF_FRUIT	1	7.77726	11.1697	5.50355	55.4465	42.4778	17.789	3.99685	3.99685	11.259	25.5891	8.65742	0.921075	1.50505	6.23129	10.6391	17.3846	71.9763	0.366538	0.140147	0.20483	2.39327	0.00539026	49.5904	15.0927	8.62441	865.676	0.99
EF	EF	RPLPSD_GARANA	FRUIT	EF_FRUIT	1	2.38194	7.23082	6.64353	32.1666	29.5591	22.9602	11.89	11.89	40.4702	46.918	14.5719	1.11186	4.4773	8.9827	7.63019	30.7256	61.6442	0.0427935	0.192571	0.0962854	0.941458	0.00213968	28.8856	25.6761	6.41903	8.55871	0.0195
EF	EF	RPLPSD_TSILAITRA BE	FRUIT	EF_FRUIT	1	2.51572	5.62103	0.139727	22.4802	16.259	8.09698	1.47474	1.47474	19.3808	69.7782	13.0469	0.0233847	0.555328	12.4682	0.179236	4.25641	95.5644	0.3	0.09	0.13	1.21	0.01	22	20	4	261	2.729
EF	EF	SD_RAHIAKA	SEED	EF_SEED	1	1.0431	5.77239	3.11061	68.1788	47.7425	26.1902	8.99288	8.99288	6.37239	18.0737	9.32795	0.520592	3.38636	5.421	5.58099	36.3034	58.1157	na	na	na	na	na	na	na	na	na	0.6585
EF	EF	SD_VAHIVOALOBOKA	SEED	EF_SEED	1	0.88164	12.1628	10.0219	80.3552	64.5678	38.7229	8.9567	8.9567	0.292366	0	7.87413	1.67726	3.37274	2.82413	21.3009	42.8331	35.866	0.07	0.19	0.12	0.34	0.009	44	27	20	191	0.563
EF	EF	URF_AFITSOKINA	FRUIT	EF_FRUIT	1	23.1828	13.63	2.26057	43.212	29.3994	13.7229	0.839071	0.839071	0.801613	30.5055	7.31841	0.37833	0.31596	6.62412	5.16956	4.31734	90.5131	0.702345	0.20067	0.925312	5.51843	0.0301005	91.4164	62.4307	18.9522	1041.25	0.022
EF	EF	URF_RF_RAHIAKA	FRUIT	EF_FRUIT	1	3.45901	8.97717	4.81719	43.7541	35.9608	32.0407	34.4499	34.4499	5.80962	12.3935	17.3906	0.806205	12.9724	3.61194	4.63587	74.5946	20.7695	0.04	0.09	0.07	1.43	0.014	44	12	6	22	1.5345
EF	EF	URF_RF_TAVOLO MALADIA	FRUIT	EF_FRUIT	1	5.21974	13.4528	7.24298	43.2705	35.1258	20.11	18.5948	18.5948	2.7725	24.4755	13.8312	1.21218	7.00205	5.61699	8.76411	50.625	40.6109	0.580272	0.116054	0.116054	1.63531	0.0200458	46.4218	46.4218	12.6605	840.867	0.208
EF	EF	URFSD_APANA	FRUIT	EF_FRUIT	1	7.59346	10.7502	5.41967	67.0693	54.3975	28.1944	3.10169	3.10169	2.55717	16.8158	7.2465	0.907036	1.16797	5.17149	12.5169	16.1177	71.3654	0.801326	0.270718	0.357348	2.33901	0.00433149	48.7293	16.2431	9.74586	64.9724	0.029
EF	EF	URFSD_FANORAFA	FRUIT	EF_FRUIT	1	5.96364	4.76283	0	59.6674	48.7939	27.8581	2.77835	2.77835	3.88719	29.9623	8.15775	0	1.04622	7.11153	0	12.8248	87.1752	0.26487	0.121399	0.165544	2.0086	0.0198652	39.7305	11.0362	12.1399	32.0051	1.7255
EF	EF	URFSD_FATSIKAHITRA GOAVY	FRUIT	EF_FRUIT	1	3.65849	6.76734	2.5523	67.1783	56.1451	24.9835	0.931929	0.931929	7.30103	24.4097	7.2243	0.427152	0.350927	6.44622	5.91272	4.85759	89.2297	0.0863126	0.0431563	0.140258	1.75862	0.00647345	14.0258	5.39454	5.39454	320.436	2.3495
EF	EF	URFSD_FATSIKAHITRA SOTROSISIKA	FRUIT	EF_FRUIT	1	6.44523	6.17448	1.37485	53.6576	39.2893	17.5807	1.20926	1.20926	5.29509	35.6291	8.53417	0.230095	0.455361	7.84872	2.69616	5.33573	91.9681	0.722584	0.109482	0.197068	2.10206	0.00875859	21.8965	4.3793	6.56895	31.7499	4.0755
EF	EF	URFSD_KAFEALA	FRUIT	EF_FRUIT	1	11.0543	11.6297	6.19777	28.2849	22.5109	8.70804	5.35714	5.35714	8.69934	46.4774	11.8271	1.03726	2.01729	8.77255	8.77018	17.0565	74.1733	0.395824	0.181865	0.171167	2.72797	0.0106979	47.0709	8.55835	12.8375	89.8627	3.638
EF	EF	URFSD_KAKY ALA	FRUIT	EF_FRUIT	1	6.7481	7.15493	3.78293	49.6861	44.0962	26.3441	4.95428	4.95428	12.2079	33.4565	9.84423	0.633112	1.86559	7.34553	6.4313	18.9511	74.6176	0.0982281	0.120057	0.130971	2.49936	0.0130971	22.9199	14.1885	8.73139	15.2799	0.7855
EF	EF	URFSD_KALAFANA	FRUIT	EF_FRUIT	1	6.6932	8.25555	3.17154	49.9297	35.356	14.3589	4.18251	4.18251	3.98782	34.5189	9.63764	0.53079	1.57497	7.53189	5.50746	16.3418	78.1507	0.305559	0.174605	0.152779	2.14983	0.0196431	18.5518	7.63897	4.36513	220.439	0.6185
EF	EF	URFSD_RAMIAVOTOLOHO	FRUIT	EF_FRUIT	1	2.46294	20.2609	13.1046	49.001	39.0891	27.393	6.02109	6.02109	7.81759	27.625	10.806	2.19319	2.2673	6.34549	20.2961	20.9819	58.722	0.26	0.13	0.13	1.15	0.006	37	18	16	208	0.6425
EF	EF	URFSD_RFSD_FATSIKAHITRA TENANY	FRUIT	EF_FRUIT	1	5.72728	8.2766	1.40474	52.8404	36.4383	13.0017	1.96425	1.96425	15.0864	36.3124	8.90911	0.235097	0.739658	7.93435	2.63884	8.30227	89.0589	0.323514	0.156179	0.133868	1.67335	0.0100401	23.4269	8.92452	7.80896	120.481	4.324
EF	EF	URFSD_TONGOBIVY	FRUIT	EF_FRUIT	1	6.09409	9.08633	3.54157	26.2896	20.4053	10.8038	3.03802	3.03802	15.6908	57.6414	12.3075	0.592717	1.144	10.5708	4.81588	9.2951	85.889	0.297328	0.187206	0.15417	2.07028	0.00660728	22.0243	19.8218	6.60728	25.3279	3.784
EF	EF	URFSD_TSARAMASOHAZO	FRUIT	EF_FRUIT	2	6.42337	15.1528	6.55115	39.6912	29.3857	12.5309	16.4666	16.4666	13.4707	26.6857	13.4201	1.0964	6.20068	5.86109	8.33248	47.1242	44.5433	0.208503	0.186342	0.36717	2.24496	0.0996419	41.0453	23.5555	10.3836	483.043	0.0115
EF	EF	URFSD_TSIMIPAKA	FRUIT	EF_FRUIT	1	3.61781	2.58898	0.23999	57.4542	44.2186	20.4035	0.988468	0.988468	9.67466	36.8355	8.59643	0.0401647	0.372217	8.18404	0.467225	4.32991	95.2029	0.324271	0.0648542	0.0972813	1.11333	0.123223	12.9708	17.2945	5.40452	298.329	3.358
EF	EF	YL_APANA	LEAF	EF_LEAF	1	10.6624	24.2316	14.7622	28.224	19.9941	3.15105	3.49592	2.49592	7.53589	42.8555	11.5747	2.4706	0.939863	8.16425	21.3448	8.11997	70.5352	0.949369	0.44232	0.388378	2.44894	0.00323648	61.4932	34.5225	6.47297	32.3648	0.093
EF	EF	YL_BONGAMBOALAVO	LEAF	EF_LEAF	1	8.32919	12.4613	1.79528	61.6856	55.8842	30.8836	0.208377	0	1.92241	27.9816	7.15143	0.300458	0	6.85098	4.20137	0	95.7986	0.258465	0.258465	0.333851	2.55234	0.266004	89.3859	76.4626	21.5388	80.7704	0.0275
EF	EF	YL_ML_MALAMBOVONY KELIFOFONA	LEAF	EF_LEAF	2	3.69304	11.6075	7.05614	37.1832	27.5462	10.3404	4.68654	3.68654	13.4075	46.0484	11.5826	1.18092	1.3882	9.01348	10.1956	11.9852	77.8192	0.527564	0.101217	0.207692	0.852274	0.00426235	50.6308	7.99051	4.25955	87.3894	2.2705
EF	EF	YL_ML_VAHIMAINTILANY	LEAF	EF_LEAF	1	4.07323	17.9024	12.7141	59.4974	39.1892	9.79565	3.52293	2.52293	8.52813	20.1923	8.54832	2.12784	0.950034	5.47045	24.8919	11.1137	63.9944	0.149623	0.128249	0.117561	1.62448	0	135.73	12.8249	6.41243	417.877	0.0025
EF	EF	YL_ML_VAHIRAMY	LEAF	EF_LEAF	2	13.5632	19.3622	10.0795	49.3255	30.742	11.7675	2.56814	1.64331	10.613	22.7356	7.84432	1.68691	0.618804	5.5386	21.5049	7.88856	70.6066	1.57683	0.208764	0.318795	1.66333	0.00497941	106.844	30.1963	12.0863	190.247	0.173
EF	EF	YL_RAMIAVOTOLOHO	LEAF	EF_LEAF	1	5.41233	25.9286	12.8708	43.5283	35.1893	26.1392	7.47819	6.47819	3.83888	25.1186	10.3272	2.15406	2.43943	5.73368	20.8582	23.6215	55.5203	0.255088	0.329489	0.212573	1.75373	0.0180687	54.2062	22.3202	14.8801	345.432	1.31
EF	EF_PD	FRUIT_VOARA	FRUIT	EF_FRUIT	2	9.78667	6.85706	1.05492	41.8395	30.4026	13.545	5.20986	5.20986	6.64606	41.561	10.3279	0.176551	1.96183	8.42612	1.67117	18.57	79.7588	0.603207	0.17061	0.225609	2.50823	0.00994458	55.1335	17.0163	6.03877	32.888	1.569
EF	EF_PD	RF_SAKAIHAZO	FRUIT	EF_FRUIT	2	12.2482	8.75732	2.25746	30.7689	29.5861	23.1494	1.88335	1.88335	28.1001	48.4259	10.3367	0.377808	0.709193	9.18595	3.6777	6.9035	89.4188	0.140116	0.123364	0.0729143	3.1572	0.0420734	39.1978	19.6085	4.49296	97.4522	0.4695
EF	EF_PD	RF_TAVOLO MALADIA	FRUIT	EF_FRUIT	1	8.23197	6.15301	3.43406	16.8958	13.846	7.56284	16.98	16.98	26.5946	53.5109	16.5181	0.574724	6.39399	9.5494	3.47935	38.709	57.8117	0.2445	0.148826	0.106304	1.62646	0.0212609	100.989	34.0174	7.44131	307.22	0.651
EF	EF_PD	RFSD_FIATSINAKOHO 2	FRUIT	EF_FRUIT	1	6.59421	11.1199	8.01143	34.8141	31.4253	24.2361	3.31785	3.31785	23.9897	47.2624	11.7236	1.34079	1.24937	9.13339	11.4367	10.6569	77.9063	0.293788	0.188864	0.167879	3.26315	0.0073447	69.25	13.6402	12.5909	14.6894	0.015
EF	EF_PD	RPLPSD_GOAVITSINAHY ALA	FRUIT	EF_FRUIT	1	4.43101	5.72608	0.851154	54.0316	50.8281	33.0505	1.94118	1.94118	7.7372	36.6074	8.89901	0.142449	0.730969	8.02559	1.60073	8.21405	90.1852	0.195637	0.0978186	0.119556	1.85855	0.0217375	26.085	33.6931	6.52124	255.415	1.754
EF	EF_PD	SD_KIMBALETAKA	SEED	EF_SEED	2	4.93294	7.60892	5.21137	11.5274	7.79717	1.86353	19.6792	19.6792	17.0912	57.6574	18.3372	0.872175	7.41039	10.0547	4.7563	40.4117	54.832	0.256572	0.191064	0.169217	1.4194	0.0534977	30.0213	16.3765	8.18868	40.3949	0.36825
EF	EF_PD	URFSD_MAINTIPOTOTRA	FRUIT	EF_FRUIT	1	3.42769	8.557	4.08288	37.4464	28.2842	14.3363	0.953307	0.953307	14.3838	52.0424	11.0682	0.683311	0.358977	10.0259	6.17366	3.24333	90.583	0.335777	0.21663	0.227462	1.74387	0.00433261	43.3261	18.4136	16.2473	16.2473	3.0985
EF	EF_PD	URFSD_ROTRA FOTSY	FRUIT	EF_FRUIT	2	3.48095	5.22617	1.39381	37.757	28.3796	13.265	1.80906	1.80906	6.15413	53.9	11.2622	0.233268	0.68122	10.3477	2.07125	6.04874	91.88	0.395817	0.093554	0.281174	1.21027	0.0110565	39.9382	5.51121	7.75665	167.07	0.45225
EF	EF_PD	YL_FIATSINAKOHO 2	LEAF	EF_LEAF	2	13.0839	18.1061	9.98692	25.6414	16.7738	6.1079	0.277721	0	4.17161	51.0101	11.1096	1.67141	0	9.43823	15.0447	0	84.9553	0.993192	0.348302	0.366073	4.1309	0.0137251	72.3398	19.9646	14.4281	69.1565	0.01075
EF	EF_PD	YL_KALAFAMBAKAKA	LEAF	EF_LEAF	2	10.4541	18.0644	3.4525	40.7314	37.6128	20.3093	7.05879	6.05879	7.07063	33.0628	9.05635	0.577811	2.2815	6.96491	5.8815	23.2232	70.8953	0.32729	0.278836	0.23013	2.81571	0.305256	82.6282	18.7368	8.03367	153.627	1.6285
PD	EF_PD	FRUIT_VOARA	FRUIT	PD_FRUIT	2	9.78667	6.85706	1.05492	41.8395	30.4026	13.545	5.20986	5.20986	6.64606	41.561	11.0103	0.176551	1.96183	9.21388	1.55521	17.2814	81.1634	0.603207	0.17061	0.225609	2.50823	0.00994458	55.1335	17.0163	6.03877	32.888	1.569
PD	EF_PD	RF_SAKAIHAZO	FRUIT	PD_FRUIT	2	12.2482	8.75732	2.25746	30.7689	29.5861	23.1494	1.88335	1.88335	28.1001	48.4259	11.0084	0.377808	0.709193	9.76527	3.48137	6.53498	89.9836	0.140116	0.123364	0.0729143	3.1572	0.0420734	39.1978	19.6085	4.49296	97.4522	0.4695
PD	EF_PD	RF_TAVOLO MALADIA	FRUIT	PD_FRUIT	1	8.23197	6.15301	3.43406	16.8958	13.846	7.56284	16.98	16.98	26.5946	53.5109	16.8362	0.574724	6.39399	9.86752	3.41361	37.9776	58.6088	0.2445	0.148826	0.106304	1.62646	0.0212609	100.989	34.0174	7.44131	307.22	0.651
PD	EF_PD	RFSD_FIATSINAKOHO 2	FRUIT	PD_FRUIT	1	6.59421	11.1199	8.01143	34.8141	31.4253	24.2361	3.31785	3.31785	23.9897	47.2624	12.379	1.34079	1.24937	9.78887	10.8312	10.0926	79.0762	0.293788	0.188864	0.167879	3.26315	0.0073447	69.25	13.6402	12.5909	14.6894	0.015
PD	EF_PD	RPLPSD_GOAVITSINAHY ALA	FRUIT	PD_FRUIT	1	4.43101	5.72608	0.851154	54.0316	50.8281	33.0505	1.94118	1.94118	7.7372	36.6074	9.91632	0.142449	0.730969	9.0429	1.43651	7.37138	91.1921	0.195637	0.0978186	0.119556	1.85855	0.0217375	26.085	33.6931	6.52124	255.415	1.754
PD	EF_PD	SD_KIMBALETAKA	SEED	PD_SEED	2	4.93294	7.60892	5.21137	11.5274	7.79717	1.86353	19.6792	19.6792	17.0912	57.6574	18.5543	0.872175	7.41039	10.2717	4.70067	39.939	55.3604	0.256572	0.191064	0.169217	1.4194	0.0534977	30.0213	16.3765	8.18868	40.3949	0.36825
PD	EF_PD	URFSD_MAINTIPOTOTRA	FRUIT	PD_FRUIT	1	3.42769	8.557	4.08288	37.4464	28.2842	14.3363	0.953307	0.953307	14.3838	52.0424	11.7732	0.683311	0.358977	10.7309	5.80394	3.0491	91.147	0.335777	0.21663	0.227462	1.74387	0.00433261	43.3261	18.4136	16.2473	16.2473	3.0985
PD	EF_PD	URFSD_ROTRA FOTSY	FRUIT	PD_FRUIT	2	3.48095	5.22617	1.39381	37.757	28.3796	13.265	1.80906	1.80906	6.15413	53.9	11.9731	0.233268	0.68122	11.0586	1.94828	5.6896	92.3621	0.395817	0.093554	0.281174	1.21027	0.0110565	39.9382	5.51121	7.75665	167.07	0.45225
PD	EF_PD	YL_FIATSINAKOHO 2	LEAF	PD_LEAF	2	13.0839	18.1061	9.98692	25.6414	16.7738	6.1079	0.277721	0	4.17161	51.0101	11.5924	1.67141	0	9.921	14.4181	0	85.5819	0.993192	0.348302	0.366073	4.1309	0.0137251	72.3398	19.9646	14.4281	69.1565	0.01075
PD	EF_PD	YL_KALAFAMBAKAKA	LEAF	PD_LEAF	2	10.4541	18.0644	3.4525	40.7314	37.6128	20.3093	7.05879	6.05879	7.07063	33.0628	9.91442	0.577811	2.2815	7.7318	5.45562	21.5416	73.0027	0.32729	0.278836	0.23013	2.81571	0.305256	82.6282	18.7368	8.03367	153.627	1.6285
PD	PD	BD_FL_TONGOALAHY SL	FLOWER	PD_FLOWER	1	6.24187	6.69272	0	37.0386	33.2096	25.0957	4.69716	4.69716	8.33781	47.8381	11.7741	0	1.76876	10.0053	0	15.0225	84.9775	0.0747134	0.181447	0.170774	2.4015	0.0437607	30.9527	13.8753	6.40401	67.2421	1.8255
PD	PD	BD_MAIMBOVITSIKA	FLOWER	PD_FLOWER	1	10.3368	15.9537	na	40.8772	28.5492	15.9618	2.74526	2.74526	na	na	na	na	na	na	na	na	na	na	na	na	na	na	na	na	na	na	0.001
PD	PD	FL_BABONA	FLOWER	PD_FLOWER	1	6.06616	10.5816	2.00948	38.8857	35.5398	25.512	1.15	1.15	7.60586	46.8255	10.7049	0.336307	0.433044	9.93552	3.14162	4.0453	92.8131	0.163754	0.229256	0.272924	2.08514	0.0436678	41.4844	15.2837	8.73356	89.5189	4.094
PD	PD	LEAVES_RAFY	LEAF	PD_LEAF	2	6.1853	11.8261	5.66859	29.4386	24.6354	14.7922	5.57628	4.57628	11.0105	51.4234	12.8671	0.948696	1.72324	10.1951	7.37305	13.3927	79.2343	0.689969	0.162044	0.140217	1.84091	0.016172	77.1274	11.8795	4.85242	127.729	3.99475
PD	PD	RFSD_HAZONDRANO	FRUIT	PD_FRUIT	1	4.51862	5.49504	3.83536	28.8222	21.2349	6.25543	1.48394	1.48394	24.6226	61.177	12.9949	0.641886	0.558793	11.7942	4.93952	4.3001	90.7604	0.367364	0.104961	0.178434	0.892169	0.0167938	69.2743	35.6868	5.24805	425.092	0.1035
PD	PD	RFSD_KIMBALETAKA	FRUIT	PD_FRUIT	2	4.64258	6.04676	2.928	21.2685	18.1048	8.25797	12.2834	12.2834	14.0853	57.8942	15.9526	0.490031	4.62545	10.8371	3.07179	28.995	67.9332	0.493355	0.0998865	0.189251	1.2222	0.0441189	183.217	13.1305	6.81715	48.891	2.3535
PD	PD	RFSD_MAIMBOVITSIKA	FRUIT	PD_FRUIT	1	15.8881	5.02912	1.59183	41.378	23.8838	14.438	7.17147	7.17147	5.97515	34.5458	10.9818	0.266409	2.70049	8.0149	2.42591	24.5906	72.9835	0.31	0.17	0.25	2.63	0.032	26	42	10	107	1.017
PD	PD	RFSD_ROTRA FOTSY	FRUIT	PD_FRUIT	1	4.96584	4.31731	1.71542	24.0962	18.8404	6.96204	1.35622	1.35622	9.01178	67.0951	13.3274	0.287093	0.510699	12.5296	2.15416	3.83195	94.0139	0.146264	0.0767437	0.174671	1.28504	0.0120411	16.8098	4.75235	6.93573	44.2972	0.145005
PD	PD	RFSD_VAHIVODIOMBY	FRUIT	PD_FRUIT	1	4.49775	10.3764	4.32404	43.6473	29.2549	17.9987	5.56385	5.56385	5.88852	39.8907	11.8507	0.723671	2.09512	9.0319	6.10657	17.6793	76.2141	0.0559024	0.156527	0.245971	1.66589	0.0145346	25.7151	11.1805	13.4166	108.451	2.5985
PD	PD	SD_SANDRAMY FOTSY	SEED	PD_SEED	1	4.54791	3.9803	1.53799	19.982	8.3524	5.88954	2.98006	2.98006	7.79319	69.9836	14.1705	0.257398	1.12217	12.791	1.81643	7.91906	90.2645	0.0542748	0.10855	0.227954	1.18319	0.00542748	19.5389	4.34198	2.17099	9.76946	0.8615
PD	PD	SD_TAVOLO TANDROKONDRY	SEED	PD_SEED	1	1.23606	8.49411	6.25318	46.7284	20.8052	10.8612	3.06565	3.06565	4.39724	41.7446	11.7094	1.04653	1.1544	9.50848	8.93753	9.85874	81.2037	0.04	0.16	0.09	1.27	0.023	18	16	9	60	0.504
PD	PD	SD_TSIRAMIRAMY	SEED	PD_SEED	1	2.11673	2.81333	1.63156	14.9434	6.55197	4.43573	0.340281	0.340281	4.61733	80.6705	14.7088	0.273059	0.128136	14.3076	1.85643	0.871155	97.2724	0.0662792	0.0883723	0.121512	0.695932	0.0154652	13.2558	5.52327	4.41861	3.31396	1.0735
PD	PD	SD_VARONGY RAVINOVY	SEED	PD_SEED	1	4.31614	10.769	7.32283	14.3288	9.44865	4.53123	16.2483	16.2483	23.1128	56.6433	17.5972	1.22555	6.11846	10.2532	6.96445	34.7695	58.2661	0.126299	0.199973	0.0631495	1.78924	0.0126299	23.1548	23.1548	10.5249	282.068	0.1645
PD	PD	URFSD_AMBORA	FRUIT	PD_FRUIT	1	8.85814	8.39867	4.48824	57.593	44.141	20.8696	3.44695	3.44695	5.13537	24.9372	9.33113	0.751152	1.29798	7.282	8.04995	13.9102	78.0398	0.0643864	0.150235	0.171697	2.56473	0.0107311	22.5352	12.8773	11.8042	15.0235	2.1955
PD	PD	URFSD_MANINY	FRUIT	PD_FRUIT	1	10.0894	7.81306	4.29062	37.5215	33.4992	10.0583	0.892857	0.892857	2.8397	47.2056	10.9798	0.718078	0.336214	9.9255	6.54	3.06212	90.3979	0.406312	0.164721	0.362387	3.00891	0.0109814	54.9071	28.5517	19.7665	202.058	0.0005
PD	PD	URFSD_ROBARY	FRUIT	PD_FRUIT	2	2.41214	6.55144	0.353679	59.1919	47.5695	25.4683	3.89635	3.89635	4.99956	30.6962	9.85852	0.0591918	1.46721	8.33212	0.600412	14.8826	84.5169	0.174022	0.097413	0.158754	0.776181	0.0869304	31.992	6.16087	5.13406	125.424	1.248
PD	PD	URFSD_SEVA	FRUIT	PD_FRUIT	1	21.0129	17.1099	14.0788	38.3483	33.2408	16.2352	13.0112	13.0112	6.77349	13.5488	11.5931	2.35623	4.89951	4.33732	20.3245	42.2624	37.413	0.117323	0.330637	0.159985	3.07172	0.00213314	70.3936	17.0651	9.59913	19.1983	0.0065
PD	PD	URFSD_TONGOALAHY BL	FRUIT	PD_FRUIT	1	6.67853	5.48622	1.13143	62.5358	39.0514	29.6484	14.08	14.08	1.38241	15.5913	11.476	0.189355	5.30195	5.98464	1.65002	46.2006	52.1494	0.16	0.15	0.18	2.73	0.012	38	31	5	55	0.1185
PD	PD	URFSD_TONGOALAHY SL	FRUIT	PD_FRUIT	2	3.78596	3.56487	0	43.4232	33.4081	16.6253	17.722	17.722	10.9678	27.7722	14.3494	0	6.67339	6.99166	0	48.8355	51.1645	0.069584	0.0803039	0.123184	1.56923	0.0878844	44.3917	5.88641	3.21598	125.682	0.706
PD	PD	URFSD_TSIRAMIRAMY	FRUIT	PD_FRUIT	1	2.47305	4.3802	0	24.8816	21.9714	14.2229	4.86279	4.86279	5.38595	66.5721	14.3156	0	1.83113	12.4845	0	12.7912	87.2088	0.0977845	0.0869196	0.162974	1.30379	0.0162974	17.3839	8.69196	6.51897	133.639	1.6025
PD	PD	YL_BABONA	LEAF	PD_LEAF	1	7.1393	11.4258	2.61359	26.189	24.3602	18.5031	1.85	0.85	4.59421	59.6353	12.1516	0.437411	0.320076	11.3941	3.59963	2.63403	93.7663	0.149342	0.202679	0.245348	1.50409	0.0394691	35.2021	13.8675	7.46712	74.6712	4.7545
PD	PD	YL_FANJAVALA	LEAF	PD_LEAF	1	5.52061	21.0902	10.6781	48.4326	32.5865	17.9307	0.662535	0	2.06779	31.2609	9.63299	1.78708	0	7.84591	18.5517	0	81.4483	0.127684	0.255368	0.212806	2.00038	0.211742	53.2016	70.2261	11.7043	477.75	3.412
PD	PD	YL_HARARETRA	LEAF	PD_LEAF	1	5.20854	22.5662	16.2192	54.5688	39.1698	18.9276	1.69456	0.694561	1.16908	22.3089	9.65488	2.71445	0.261544	6.67889	28.1148	2.70893	69.1763	0.118249	0.257998	0.247248	1.83823	0.0322497	92.4491	21.4998	5.37495	1225.49	0.0075
PD	PD	YL_KIMBA DITININA	LEAF	PD_LEAF	1	8.09836	15.004	8.25805	21.7329	17.5869	7.2303	8.49	7.49	5.46642	49.9381	13.7331	1.38207	2.82043	9.53064	10.0637	20.5374	69.3988	0.546688	0.309446	0.247557	1.55754	0.0247557	52.6058	27.8501	9.28338	29.9131	1.0785
PD	PD	YL_KIMBA TENANY	LEAF	PD_LEAF	1	1.52014	6.1273	0	57.3675	45.1451	24.4215	4.96868	3.96868	5.372	34.2819	10.3282	0	1.49444	8.83375	0	14.4696	85.5304	0.205905	0.0541855	0.26009	0.834457	0.261174	29.2602	35.7624	4.33484	480.084	2.9965
PD	PD	YL_KIMBALETAKA	LEAF	PD_LEAF	1	4.60766	10.4754	5.91798	31.0508	26.4269	12.3253	12.4681	11.4681	4.19713	44.6064	14.4501	0.990434	4.31842	9.14125	6.85417	29.8851	63.2608	0.301287	0.150643	0.322807	1.24819	0.327112	50.5732	21.5205	10.7602	74.2457	1.8135
PD	PD	YL_LANARY ELATRANGIDINA	LEAF	PD_LEAF	1	5.32525	17.5271	6.46601	50.8174	43.5456	31.0441	2.76853	1.76853	3.32312	30.4862	9.59307	1.08215	0.665956	7.84496	11.2806	6.94206	81.7774	0.107515	0.29029	0.21503	2.06429	0.0150521	113.966	29.029	17.2024	245.134	3.895
PD	PD	YL_MAIMBOVITSIKA	LEAF	PD_LEAF	1	7.75226	11.1172	4.33442	38.0648	28.2569	14.3624	2.09574	1.09574	7.3501	47.7528	11.1844	0.725409	0.412613	10.0464	6.48588	3.68917	89.8249	0.513928	0.153085	0.273366	2.54777	0.0568601	34.9908	28.4301	8.74771	740.275	0.017
PD	PD	YL_MAINTIPOTOTRA	LEAF	PD_LEAF	1	5.30293	17.5344	6.61488	39.5135	35.7801	29.309	0.8	0	6.46483	40.8656	10.079	1.10707	0	8.97195	10.9839	0	89.0161	0.245819	0.160317	0.235131	1.49629	0.0363384	37.4072	17.1004	7.48144	23.5131	2.0075
PD	PD	YL_MAKA	LEAF	PD_LEAF	1	5.36986	4.41067	0	20.9969	19.971	11.118	0.32861	0	2.88408	70.8779	12.9954	0	0	12.9954	0	0	100	0.234746	0.0640217	0.170725	0.586866	0.117373	26.6757	7.4692	7.4692	655.155	0.6825
PD	PD	YL_MANINY	LEAF	PD_LEAF	1	9.03284	25.9531	14.3776	24.3731	18.5336	8.8847	1.15814	0.158139	1.96329	51.0583	12.3264	2.40624	0.0595487	9.86062	19.521	0.483098	79.9959	0.386686	0.429651	0.408169	2.11603	0.00859302	280.347	36.5203	32.2238	89.1526	-0.0065
PD	PD	YL_ML_VAHITAFOAKA	LEAF	PD_LEAF	1	4.24501	17.1301	4.93624	49.5779	30.9824	16.212	2.47514	1.47514	17.5954	35.87	10.0607	0.826129	0.55548	8.6791	8.21143	5.52128	86.2673	0.852696	0.142116	0.240504	1.21345	0.0043728	73.2444	18.5844	7.6524	377.154	1.0285
PD	PD	YL_ROHINDAMBO	LEAF	PD_LEAF	1	8.53037	20.8931	6.97112	46.839	42.0252	32.8442	2.32	1.32	2.29645	27.2946	8.75985	1.16669	0.497059	7.0961	13.3186	5.67429	81.0071	0.368849	0.488183	0.195273	3.16777	0.0227819	58.582	36.8849	14.1031	114.994	3.376
PD	PD	YL_ROTRA MENA BL	LEAF	PD_LEAF	1	1.47183	5.86128	0.814123	35.0021	33.7052	21.4336	1.99538	0.995379	3.97686	58.1071	12.1251	0.136252	0.37482	11.614	1.12372	3.09128	95.785	0.143281	0.0991943	0.187367	0.606187	0.253497	18.7367	8.81727	7.71511	480.541	0.627
PD	PD	YL_SAKAIHAZO	LEAF	PD_LEAF	1	9.58657	16.2463	9.10971	35.1762	28.4444	16.0309	4.29	3.29	8.33624	37.8221	10.992	1.5246	1.23888	8.22849	13.8701	11.2708	74.8591	0.799225	0.199806	0.399612	2.78677	0.0420645	120.935	56.787	6.30967	85.1805	0.8445
PD	PD	YL_TAVOLO TANDROKONDRY	LEAF	PD_LEAF	1	8.17908	19.3969	10.4239	32.6919	26.0971	17.9125	6.66244	5.66244	1.22105	39.0458	12.176	1.74454	2.13225	8.2992	14.3277	17.5119	68.1604	0.161893	0.345371	0.205064	2.80614	0.022665	119.8	46.4092	23.7442	740.388	3.5255
PD	PD	YL_TONGOALAHY BL	LEAF	PD_LEAF	2	8.46736	12.7249	0.869326	48.1592	46.1982	31.2416	2.77195	1.77195	2.05112	32.1863	8.79876	0.14549	0.667247	7.98602	1.65353	7.58342	90.763	0.351209	0.251801	0.257512	3.15522	0.00821408	41.1103	15.3458	7.67624	63.8793	0.5965
PD	PD	YL_TONGOALAHY SL	LEAF	PD_LEAF	2	9.31554	9.28184	3.00986	44.5185	37.2287	21.0118	3.12894	2.12894	3.70209	35.9819	9.73016	0.50373	0.801675	8.42476	5.17699	8.23907	86.5839	0.192481	0.160367	0.235643	3.0242	0.0992814	33.7253	9.09054	8.56043	400.7	1.0165
PD	PD	YL_TSILAITRA	LEAF	PD_LEAF	1	7.33955	19.4398	4.06441	43.6341	41.9669	35.074	0.884769	0	0	33.6709	8.67047	0.68022	0	7.99026	7.84524	0	92.1548	0.249702	0.379981	0.195419	2.09532	0.00868528	65.1396	42.3408	37.9981	389.752	0.6565
PD	PD	YL_TSIRAMIRAMY	LEAF	PD_LEAF	1	3.24467	8.61209	1.22387	45.4698	40.633	25.5492	1.94389	0.943892	12.2517	43.7353	10.334	0.204827	0.355432	9.77372	1.98207	3.43945	94.5785	0.184709	0.162978	0.260765	2.15131	0.0130382	32.5956	16.2978	13.0382	286.841	2.672
PD	PD	YL_VAHIMAINTY	LEAF	PD_LEAF	1	9.17291	28.8021	18.3397	39.3754	31.7316	23.1475	5.40541	4.40541	5.49412	27.7066	11.4904	3.06933	1.6589	6.76221	26.712	14.4372	58.8507	0.526353	0.274142	0.361868	2.82915	0.0844358	76.7598	29.6074	15.352	1348.78	0.0155
PD	PD	YL_VARONGY MAVO	LEAF	PD_LEAF	1	6.83898	25.2595	6.78542	64.6972	62.5568	48.3589	3.7	2.7	0	15.9176	8.30823	1.13561	1.01671	6.15591	13.6685	12.2374	74.0941	0.1634	0.305014	0.1634	2.34207	0.00762534	50.1094	30.5014	15.2507	456.431	1.0015
PD	PD	YL_VARONGY RAVIMANGA	LEAF	PD_LEAF	1	6.12195	19.8227	9.70903	29.6266	22.0635	14.333	3.86851	2.86851	4.70199	46.0726	12.0148	1.6249	1.08017	9.30977	13.5241	8.99027	77.4856	0.108344	0.379205	0.162516	2.35107	0.0075841	45.5046	35.7536	20.5854	55.2556	3.829
PD	PD	YL_VARONGY RAVINOVY	LEAF	PD_LEAF	1	4.11447	21.9861	5.19797	55.9425	47.4504	36.7151	4.02253	3.02253	1.18968	22.9249	8.86422	0.869932	1.13816	6.85613	9.81397	12.84	77.3461	0.218768	0.350028	0.120322	1.56419	0.0142199	57.9734	35.0028	21.8768	276.741	2.2515
PD	PD	YL_VATSILAMBATO	LEAF	PD_LEAF	1	2.79548	13.4292	6.32579	22.3229	17.4738	10.162	3.12	2.12	12.3439	62.47	13.5168	1.05868	0.798307	11.6598	7.83235	5.90603	86.2616	0.279685	0.236656	0.161357	1.6566	0.0311956	41.9527	24.7414	11.8328	451.799	2.1365
PD	PD	YL_VATSILANA NIFY	LEAF	PD_LEAF	1	7.38043	15.4255	5.9394	28.9049	22.9724	14.5172	5.10121	4.10121	6.92969	49.3326	12.3548	0.994019	1.54435	9.81641	8.04562	12.5	79.4543	0.348971	0.264372	0.179773	1.78716	0.0655643	34.8971	24.3222	14.8048	1501.63	2.121
PD	PD	YL_VOAMALAMBOTAHOLAHY	LEAF	PD_LEAF	1	8.14964	11.6475	0	23.1846	21.9138	12.9049	3.14297	2.14297	0	65.5228	13.0242	0	0.806958	12.2173	0	6.19583	93.8042	0.107947	0.205099	0.410199	2.59073	0.00971523	48.5762	26.9868	9.71523	93.9139	0.0525
PD	PD	YL_VOLOMBORONA	LEAF	PD_LEAF	1	6.67354	41.4335	29.2461	33.8373	26.2039	18.1378	2.71523	1.71523	3.91616	19.9013	10.6975	4.89462	0.645888	5.15699	45.7548	6.03774	48.2074	0.339793	0.626494	0.159278	2.03876	0.0127422	119.989	81.7627	21.2371	510.752	0.8225

## Sheet: S4 Nutrition_fruitseed
Supplemental Data to accompany Irwin et al
More choosy for minor foods: Diet, seasonality and food selection in sympatric frugivorous and folivorous lemurs
Table S4
Nutritional composition of leaves consumed by Eulemur fulvus and Propithecus diadema constituting >0.1% of overall feeding time; foods eaten by both species are repeated in the table, with species-specific energy calculations
CONSUMER	CONSUMER_2	FOODCODE	CATEGORY1	CATEGORY2	FEEDSEC	PC_FSD_FEEDING	Count	Ash_PCDM	CrudeProtein_PCDM	PwoutPEG_AvailableProtein	NDF_PCDM	ADF_PCDM	Lignin_PCDM	CrudeFat_PCDM	AdjustedFat_PCDM	Sugar_PCDM	TNC_var2_PCDM	Energy_SPECIESSPECIFIC_kJ_g	Energy_from_AP	Energy_from_FAT	Energy_from_CARB	PC_Energy_Prot	PC_Energy_Fat	PC_Energy_Carb	Calcium_PCDM	Phosphorous_PCDM	Magnesium_PCDM	Potassium_PCDM	Sodium_PCDM	Iron_PPMDM	Zinc_PPMDM	Copper_PPMDM	Manganese_PPMDM	Tannins_ABS	Tannins_PRES
EF	EF	RF_BARARATALAHY	FRUIT	EF_FRUIT	29338	0.64787	1	6.61514	4.1549	1.26893	21.5288	20.3299	10.268	1.52413	1.52413		67.9564	12.9161	0.212367	0.573927	12.1298	1.6442	4.4435	93.9123	0.352596	0.0661117	0.176298	1.36631	0.0418707	46.2782	7.71303	6.61117	213.761	0.2655	Y
EF	EF	RF_HASINA	FRUIT	EF_FRUIT	43430	0.959063	1	3.30508	3.64107	3.08065	9.0995	7.3857	1.37125	1.71515	1.71515	53.7412	82.7996	15.3386	0.515578	0.645858	14.1772	3.36131	4.21068	92.428	0.151257	0.0324122	0.162061	2.08518	0.0140453	28.0905	11.8845	3.24122	20.5277	0.02	N
EF	EF	RF_HAZOMBOANGORY	FRUIT	EF_FRUIT	6875	0.15182	1	10.548	4.72221	0.944916	32.0679	27.7322	17.7079	1.38721	1.38721	28.1668	55.052	11.0211	0.158141	0.522369	10.3405	1.4349	4.73974	93.8254	0.18872	0.0838758	0.199205	2.86226	0.0230658	28.3081	11.5329	8.38758	7.33913	0.043	N
EF	EF	RF_RAVITSAKAY	FRUIT	EF_FRUIT	25356	0.559935	1	3.32349	8.1294	4.3511	45.6878	36.3019	17.2505	0.952196	0.952196	16.9086	45.2473	10.2651	0.728201	0.358559	9.17832	7.09396	3.493	89.413	0.155017	0.110726	0.177162	1.87127	0.00996535	27.6815	29.896	11.0726	411.901	1.286	Y
EF	EF	RF_ROTRA FOTSY	FRUIT	EF_FRUIT	202996	4.48275	1	6.47277	6.35278	1.49442	40.8493	34.6595	15.4588	3.16648	3.16648	6.29036	45.7765	10.5393	0.250106	1.19237	9.09683	2.37308	11.3135	86.3134	0.236027	0.118014	0.171656	1.80239	0.0160928	25.7484	7.50995	9.65565	78.3181	0.2355	Y
EF	EF	RF_TAVOLO MALADIA 2	FRUIT	EF_FRUIT	229376	5.0653	1	3.28695	7.63349	3.84945	39.1164	21.4909	11.8214	3.28071	3.28071	5.74953	48.9866	11.4528	0.644244	1.23539	9.57316	5.62521	10.7868	83.588	0.09	0.07	0.08	0.72	0.007	12	8	9	163	0.5665	Y
EF	EF	RF_TSIRAMIRAMY	FRUIT	EF_FRUIT	102805	2.27024	1	4.72061	3.57538	0	45.1609	40.3832	23.2485	1.97266	1.97266	4.66443	47.1451	10.2202	0	0.742823	9.4774	0	7.26817	92.7318	0.131319	0.0766027	0.131319	1.543	0.0459616	17.5092	4.3773	4.3773	27.3581	3.459	Y
EF	EF	RF_VOANANANALA	FRUIT	EF_FRUIT	171407	3.78517	1	6.67749	8.4854	5.62675	22.7919	17.4816	7.3284	2.4197	2.4197	55.0168	62.0648	13.0411	0.941693	0.911162	11.1882	7.22098	6.98687	85.7921	0.44	0.11	0.43	1.96	0.14	184	15	13	796	1.181	Y
EF	EF	RFSD_FANORAFA	FRUIT	EF_FRUIT	98973	2.18562	1	5.33855	4.27591	0	42.1375	38.3464	26.3613	1.67002	1.67002	22.4902	48.9085	10.2951	0	0.628863	9.66628	0	6.10834	93.8917	0.301671	0.100557	0.22346	1.60891	0.00782111	36.8709	12.2903	13.4076	60.3342	1.7725	Y
EF	EF	RFSD_VAHIVOVO	FRUIT	EF_FRUIT	27676	0.611168	1	7.77726	11.1697	5.50355	55.4465	42.4778	17.789	3.99685	3.99685	11.259	25.5891	8.65742	0.921075	1.50505	6.23129	10.6391	17.3846	71.9763	0.366538	0.140147	0.20483	2.39327	0.00539026	49.5904	15.0927	8.62441	865.676	0.99	Y
EF	EF	RPLPSD_GARANA	FRUIT	EF_FRUIT	9958	0.219902	1	2.38194	7.23082	6.64353	32.1666	29.5591	22.9602	11.89	11.89	40.4702	46.918	14.5719	1.11186	4.4773	8.9827	7.63019	30.7256	61.6442	0.0427935	0.192571	0.0962854	0.941458	0.00213968	28.8856	25.6761	6.41903	8.55871	0.0195	N
EF	EF	RPLPSD_TSILAITRA BE	FRUIT	EF_FRUIT	11205	0.24744	1	2.51572	5.62103	0.139727	22.4802	16.259	8.09698	1.47474	1.47474	19.3808	69.7782	13.0469	0.0233847	0.555328	12.4682	0.179236	4.25641	95.5644	0.3	0.09	0.13	1.21	0.01	22	20	4	261	2.729	Y
EF	EF	SD_RAHIAKA	SEED	EF_SEED	112370	2.48146	1	1.0431	5.77239	3.11061	68.1788	47.7425	26.1902	8.99288	8.99288	6.37239	18.0737	9.32795	0.520592	3.38636	5.421	5.58099	36.3034	58.1157										0.6585	Y
EF	EF	SD_VAHIVOALOBOKA	SEED	EF_SEED	13008	0.287255	1	0.88164	12.1628	10.0219	80.3552	64.5678	38.7229	8.9567	8.9567	0.292366	0	7.87413	1.67726	3.37274	2.82413	21.3009	42.8331	35.866	0.07	0.19	0.12	0.34	0.009	44	27	20	191	0.563	Y
EF	EF	URF_AFITSOKINA	FRUIT	EF_FRUIT	264252	5.83547	1	23.1828	13.63	2.26057	43.212	29.3994	13.7229	0.839071	0.839071	0.801613	30.5055	7.31841	0.37833	0.31596	6.62412	5.16956	4.31734	90.5131	0.702345	0.20067	0.925312	5.51843	0.0301005	91.4164	62.4307	18.9522	1041.25	0.022	N
EF	EF	URF_RF_RAHIAKA	FRUIT	EF_FRUIT	54475	1.20297	1	3.45901	8.97717	4.81719	43.7541	35.9608	32.0407	34.4499	34.4499	5.80962	12.3935	17.3906	0.806205	12.9724	3.61194	4.63587	74.5946	20.7695	0.04	0.09	0.07	1.43	0.014	44	12	6	22	1.5345	Y
EF	EF	URFSD_APANA	FRUIT	EF_FRUIT	116194	2.56591	1	7.59346	10.7502	5.41967	67.0693	54.3975	28.1944	3.10169	3.10169	2.55717	16.8158	7.2465	0.907036	1.16797	5.17149	12.5169	16.1177	71.3654	0.801326	0.270718	0.357348	2.33901	0.00433149	48.7293	16.2431	9.74586	64.9724	0.029	N
EF	EF	URFSD_FATSIKAHITRA GOAVY	FRUIT	EF_FRUIT	117899	2.60356	1	3.65849	6.76734	2.5523	67.1783	56.1451	24.9835	0.931929	0.931929	7.30103	24.4097	7.2243	0.427152	0.350927	6.44622	5.91272	4.85759	89.2297	0.0863126	0.0431563	0.140258	1.75862	0.00647345	14.0258	5.39454	5.39454	320.436	2.3495	Y
EF	EF	URFSD_FATSIKAHITRA SOTROSISIKA	FRUIT	EF_FRUIT	117261	2.58947	1	6.44523	6.17448	1.37485	53.6576	39.2893	17.5807	1.20926	1.20926	5.29509	35.6291	8.53417	0.230095	0.455361	7.84872	2.69616	5.33573	91.9681	0.722584	0.109482	0.197068	2.10206	0.00875859	21.8965	4.3793	6.56895	31.7499	4.0755	Y
EF	EF	URFSD_KAFEALA	FRUIT	EF_FRUIT	7189	0.158754	1	11.0543	11.6297	6.19777	28.2849	22.5109	8.70804	5.35714	5.35714	8.69934	46.4774	11.8271	1.03726	2.01729	8.77255	8.77018	17.0565	74.1733	0.395824	0.181865	0.171167	2.72797	0.0106979	47.0709	8.55835	12.8375	89.8627	3.638	Y
EF	EF	URFSD_KAKY ALA	FRUIT	EF_FRUIT	9469	0.209104	1	6.7481	7.15493	3.78293	49.6861	44.0962	26.3441	4.95428	4.95428	12.2079	33.4565	9.84423	0.633112	1.86559	7.34553	6.4313	18.9511	74.6176	0.0982281	0.120057	0.130971	2.49936	0.0130971	22.9199	14.1885	8.73139	15.2799	0.7855	Y
EF	EF	URFSD_KALAFANA	FRUIT	EF_FRUIT	17837	0.393894	1	6.6932	8.25555	3.17154	49.9297	35.356	14.3589	4.18251	4.18251	3.98782	34.5189	9.63764	0.53079	1.57497	7.53189	5.50746	16.3418	78.1507	0.305559	0.174605	0.152779	2.14983	0.0196431	18.5518	7.63897	4.36513	220.439	0.6185	Y
EF	EF	URFSD_RAMIAVOTOLOHO	FRUIT	EF_FRUIT	12379.5	0.273376	1	2.46294	20.2609	13.1046	49.001	39.0891	27.393	6.02109	6.02109	7.81759	27.625	10.806	2.19319	2.2673	6.34549	20.2961	20.9819	58.722	0.26	0.13	0.13	1.15	0.006	37	18	16	208	0.6425	Y
EF	EF	URFSD_TONGOBIVY	FRUIT	EF_FRUIT	935	0.0206476	1	6.09409	9.08633	3.54157	26.2896	20.4053	10.8038	3.03802	3.03802	15.6908	57.6414	12.3075	0.592717	1.144	10.5708	4.81588	9.2951	85.889	0.297328	0.187206	0.15417	2.07028	0.00660728	22.0243	19.8218	6.60728	25.3279	3.784	Y
EF	EF	URFSD_TSIMIPAKA	FRUIT	EF_FRUIT	22354	0.493642	1	3.61781	2.58898	0.23999	57.4542	44.2186	20.4035	0.988468	0.988468	9.67466	36.8355	8.59643	0.0401647	0.372217	8.18404	0.467225	4.32991	95.2029	0.324271	0.0648542	0.0972813	1.11333	0.123223	12.9708	17.2945	5.40452	298.329	3.358	Y
EF	EF	FRUIT_NONOKA	FRUIT	EF_FRUIT	309695	6.83898	5	6.87034	4.3504	0.483962	67.8007	54.863	28.2645	5.15492	5.15492	7.30743	16.6687	7.51628	0.0809959	1.94114	5.17256	1.12577	26.9801	71.8941	0.659937	0.0929675	0.234493	1.74365	0.0261612	36.3703	10.5472	5.64559	76.2942	1.2633	Y
EF	EF	RF_BONGAMBOALAVO	FRUIT	EF_FRUIT	33180	0.732713	2	14.2829	9.95324	1.518	54.5391	42.2369	17.2863	1.32481	1.32481	7.01305	28.3352	7.41191	0.254052	0.498872	6.65898	3.42762	6.73068	89.8417	0.0924201	0.201435	0.27715	3.4001	1.47394	167.839	38.6165	17.4071	42.9132	0.00225	N
EF	EF	RF_MENAVAHATRA	FRUIT	EF_FRUIT	27824	0.614436	1	20.1298	8.54747	4.96524	27.1071	21.5878	10.7504	1.97397	1.97397	19.6522	44.971	10.0533	0.830983	0.743318	8.47904	8.26574	7.39374	84.3405	0.127183	0.201373	0.190775	2.57546	0.0116585	60.412	21.1972	7.41901	169.577	0.1965	Y
EF	EF	RF_SARY 2	FRUIT	EF_FRUIT	22922	0.506186	2	7.13184	9.06336	5.98239	30.0598	23.3592	12.1577	2.6189	2.6189	25.9147	52.6005	11.8176	1.00121	0.986174	9.85968	8.45114	8.32421	83.2247	0.150115	0.0723536	0.188995	3.04795	0.11235	50.9289	10.0077	6.69461	459.735	1.58725	Y
EF	EF	FRUIT_TAVOLOPIKA	FRUIT	EF_FRUIT	56846	1.25533	2	14.27	19.7173	11.216	39.7521	31.6751	21.5891	5.89078	5.89078	8.15887	27.1448	10.0354	1.87711	2.21823	5.94007	18.7049	22.1041	59.1911	0.204189	0.198886	0.214672	4.47186	0.00863715	56.3827	45.5737	24.1694	1203.17	0.408	Y
EF	EF	FRUIT_VALOTRA	FRUIT	EF_FRUIT	1207523	26.6657	2	10.2179	5.95703	0	52.9483	48.9908	34.358	1.38977	1.38977	11.2435	33.2915	7.95589	0	0.523333	7.43256	0	6.17195	87.6561	0.136593	0.0548003	0.206855	2.98341	0.048438	80.8582	26.1044	9.82736	171.037	0.93525	Y
EF	EF	URFSD_FANORAFA	FRUIT	EF_FRUIT	28883	0.637822	1	5.96364	4.76283	0	59.6674	48.7939	27.8581	2.77835	2.77835	3.88719	29.9623	8.15775	0	1.04622	7.11153	0	12.8248	87.1752	0.26487	0.121399	0.165544	2.0086	0.0198652	39.7305	11.0362	12.1399	32.0051	1.7255	Y
EF	EF	URFSD_RFSD_FATSIKAHITRA TENANY	FRUIT	EF_FRUIT	220613	4.87179	1	5.72728	8.2766	1.40474	52.8404	36.4383	13.0017	1.96425	1.96425	15.0864	36.3124	8.90911	0.235097	0.739658	7.93435	2.63884	8.30227	89.0589	0.323514	0.156179	0.133868	1.67335	0.0100401	23.4269	8.92452	7.80896	120.481	4.324	Y
EF	EF	URFSD_TSARAMASOHAZO	FRUIT	EF_FRUIT	128676	2.84155	2	6.42337	15.1528	6.55115	39.6912	29.3857	12.5309	16.4666	16.4666	13.4707	26.6857	13.4201	1.0964	6.20068	5.86109	8.33248	47.1242	44.5433	0.208503	0.186342	0.36717	2.24496	0.0996419	41.0453	23.5555	10.3836	483.043	0.0115	N
EF	EF	URF_RF_TAVOLO MALADIA	FRUIT	EF_FRUIT	12914	0.285179	1	5.21974	13.4528	7.24298	43.2705	35.1258	20.11	18.5948	18.5948	2.7725	24.4755	13.8312	1.21218	7.00205	5.61699	8.76411	50.625	40.6109	0.580272	0.116054	0.116054	1.63531	0.0200458	46.4218	46.4218	12.6605	840.867	0.208	Y
EF	EF_PD	RFSD_FIATSINAKOHO 2	FRUIT	EF_FRUIT	25327	0.559295	1	6.59421	11.1199	8.01143	34.8141	31.4253	24.2361	3.31785	3.31785	23.9897	47.2624	11.7236	1.34079	1.24937	9.13339	11.4367	10.6569	77.9063	0.293788	0.188864	0.167879	3.26315	0.0073447	69.25	13.6402	12.5909	14.6894	0.015	N
EF	EF_PD	RPLPSD_GOAVITSINAHY ALA	FRUIT	EF_FRUIT	6486	0.14323	1	4.43101	5.72608	0.851154	54.0316	50.8281	33.0505	1.94118	1.94118	7.7372	36.6074	8.89901	0.142449	0.730969	8.02559	1.60073	8.21405	90.1852	0.195637	0.0978186	0.119556	1.85855	0.0217375	26.085	33.6931	6.52124	255.415	1.754	Y
EF	EF_PD	URFSD_MAINTIPOTOTRA	FRUIT	EF_FRUIT	13826	0.305319	1	3.42769	8.557	4.08288	37.4464	28.2842	14.3363	0.953307	0.953307	14.3838	52.0424	11.0682	0.683311	0.358977	10.0259	6.17366	3.24333	90.583	0.335777	0.21663	0.227462	1.74387	0.00433261	43.3261	18.4136	16.2473	16.2473	3.0985	Y
EF	EF_PD	URFSD_ROTRA FOTSY	FRUIT	EF_FRUIT	16721	0.369249	2	3.48095	5.22617	1.39381	37.757	28.3796	13.265	1.80906	1.80906	6.15413	53.9	11.2622	0.233268	0.68122	10.3477	2.07125	6.04874	91.88	0.395817	0.093554	0.281174	1.21027	0.0110565	39.9382	5.51121	7.75665	167.07	0.45225	Y
EF	EF_PD	FRUIT_VOARA	FRUIT	EF_FRUIT	78049	1.72355	2	9.78667	6.85706	1.05492	41.8395	30.4026	13.545	5.20986	5.20986	6.64606	41.561	10.3279	0.176551	1.96183	8.42612	1.67117	18.57	79.7588	0.603207	0.17061	0.225609	2.50823	0.00994458	55.1335	17.0163	6.03877	32.888	1.569	Y
EF	EF_PD	RF_SAKAIHAZO	FRUIT	EF_FRUIT	6373	0.140735	2	12.2482	8.75732	2.25746	30.7689	29.5861	23.1494	1.88335	1.88335	28.1001	48.4259	10.3367	0.377808	0.709193	9.18595	3.6777	6.9035	89.4188	0.140116	0.123364	0.0729143	3.1572	0.0420734	39.1978	19.6085	4.49296	97.4522	0.4695	Y
EF	EF_PD	RF_TAVOLO MALADIA	FRUIT	EF_FRUIT	315100	6.95834	1	8.23197	6.15301	3.43406	16.8958	13.846	7.56284	16.98	16.98	26.5946	53.5109	16.5181	0.574724	6.39399	9.5494	3.47935	38.709	57.8117	0.2445	0.148826	0.106304	1.62646	0.0212609	100.989	34.0174	7.44131	307.22	0.651	Y
EF	EF_PD	SD_KIMBALETAKA	SEED	EF_SEED	57872	1.27798	2	4.93294	7.60892	5.21137	11.5274	7.79717	1.86353	19.6792	19.6792	17.0912	57.6574	18.3372	0.872175	7.41039	10.0547	4.7563	40.4117	54.832	0.256572	0.191064	0.169217	1.4194	0.0534977	30.0213	16.3765	8.18868	40.3949	0.36825	Y
PD	EF_PD	RFSD_FIATSINAKOHO 2	FRUIT	PD_FRUIT	20974	1.73228	1	6.59421	11.1199	8.01143	34.8141	31.4253	24.2361	3.31785	3.31785	23.9897	47.2624	12.379	1.34079	1.24937	9.78887	10.8312	10.0926	79.0762	0.293788	0.188864	0.167879	3.26315	0.0073447	69.25	13.6402	12.5909	14.6894	0.015	N
PD	EF_PD	RPLPSD_GOAVITSINAHY ALA	FRUIT	PD_FRUIT	12228	1.00993	1	4.43101	5.72608	0.851154	54.0316	50.8281	33.0505	1.94118	1.94118	7.7372	36.6074	9.91632	0.142449	0.730969	9.0429	1.43651	7.37138	91.1921	0.195637	0.0978186	0.119556	1.85855	0.0217375	26.085	33.6931	6.52124	255.415	1.754	Y
PD	EF_PD	URFSD_MAINTIPOTOTRA	FRUIT	PD_FRUIT	163351	13.4915	1	3.42769	8.557	4.08288	37.4464	28.2842	14.3363	0.953307	0.953307	14.3838	52.0424	11.7732	0.683311	0.358977	10.7309	5.80394	3.0491	91.147	0.335777	0.21663	0.227462	1.74387	0.00433261	43.3261	18.4136	16.2473	16.2473	3.0985	Y
PD	EF_PD	URFSD_ROTRA FOTSY	FRUIT	PD_FRUIT	54449	4.49704	2	3.48095	5.22617	1.39381	37.757	28.3796	13.265	1.80906	1.80906	6.15413	53.9	11.9731	0.233268	0.68122	11.0586	1.94828	5.6896	92.3621	0.395817	0.093554	0.281174	1.21027	0.0110565	39.9382	5.51121	7.75665	167.07	0.45225	Y
PD	EF_PD	FRUIT_VOARA	FRUIT	PD_FRUIT	5140	0.424522	2	9.78667	6.85706	1.05492	41.8395	30.4026	13.545	5.20986	5.20986	6.64606	41.561	11.0103	0.176551	1.96183	9.21388	1.55521	17.2814	81.1634	0.603207	0.17061	0.225609	2.50823	0.00994458	55.1335	17.0163	6.03877	32.888	1.569	Y
PD	EF_PD	RF_SAKAIHAZO	FRUIT	PD_FRUIT	17198	1.42041	2	12.2482	8.75732	2.25746	30.7689	29.5861	23.1494	1.88335	1.88335	28.1001	48.4259	11.0084	0.377808	0.709193	9.76527	3.48137	6.53498	89.9836	0.140116	0.123364	0.0729143	3.1572	0.0420734	39.1978	19.6085	4.49296	97.4522	0.4695	Y
PD	EF_PD	RF_TAVOLO MALADIA	FRUIT	PD_FRUIT	9728	0.803454	1	8.23197	6.15301	3.43406	16.8958	13.846	7.56284	16.98	16.98	26.5946	53.5109	16.8362	0.574724	6.39399	9.86752	3.41361	37.9776	58.6088	0.2445	0.148826	0.106304	1.62646	0.0212609	100.989	34.0174	7.44131	307.22	0.651	Y
PD	EF_PD	SD_KIMBALETAKA	SEED	PD_SEED	199309	16.4613	2	4.93294	7.60892	5.21137	11.5274	7.79717	1.86353	19.6792	19.6792	17.0912	57.6574	18.5543	0.872175	7.41039	10.2717	4.70067	39.939	55.3604	0.256572	0.191064	0.169217	1.4194	0.0534977	30.0213	16.3765	8.18868	40.3949	0.36825	Y
PD	PD	RFSD_HAZONDRANO	FRUIT	PD_FRUIT	13770	1.13729	1	4.51862	5.49504	3.83536	28.8222	21.2349	6.25543	1.48394	1.48394	24.6226	61.177	12.9949	0.641886	0.558793	11.7942	4.93952	4.3001	90.7604	0.367364	0.104961	0.178434	0.892169	0.0167938	69.2743	35.6868	5.24805	425.092	0.1035	Y
PD	PD	RFSD_MAIMBOVITSIKA	FRUIT	PD_FRUIT	12974	1.07155	1	15.8881	5.02912	1.59183	41.378	23.8838	14.438	7.17147	7.17147	5.97515	34.5458	10.9818	0.266409	2.70049	8.0149	2.42591	24.5906	72.9835	0.31	0.17	0.25	2.63	0.032	26	42	10	107	1.017	Y
PD	PD	RFSD_ROTRA FOTSY	FRUIT	PD_FRUIT	88459	7.30599	1	4.96584	4.31731	1.71542	24.0962	18.8404	6.96204	1.35622	1.35622	9.01178	67.0951	13.3274	0.287093	0.510699	12.5296	2.15416	3.83195	94.0139	0.146264	0.0767437	0.174671	1.28504	0.0120411	16.8098	4.75235	6.93573	44.2972	0.145005	Y
PD	PD	RFSD_VAHIVODIOMBY	FRUIT	PD_FRUIT	116924	9.65697	1	4.49775	10.3764	4.32404	43.6473	29.2549	17.9987	5.56385	5.56385	5.88852	39.8907	11.8507	0.723671	2.09512	9.0319	6.10657	17.6793	76.2141	0.0559024	0.156527	0.245971	1.66589	0.0145346	25.7151	11.1805	13.4166	108.451	2.5985	Y
PD	PD	SD_SANDRAMY FOTSY	SEED	PD_SEED	23997	1.98196	1	4.54791	3.9803	1.53799	19.982	8.3524	5.88954	2.98006	2.98006	7.79319	69.9836	14.1705	0.257398	1.12217	12.791	1.81643	7.91906	90.2645	0.0542748	0.10855	0.227954	1.18319	0.00542748	19.5389	4.34198	2.17099	9.76946	0.8615	Y
PD	PD	SD_TAVOLO TANDROKONDRY	SEED	PD_SEED	14810	1.22319	1	1.23606	8.49411	6.25318	46.7284	20.8052	10.8612	3.06565	3.06565	4.39724	41.7446	11.7094	1.04653	1.1544	9.50848	8.93753	9.85874	81.2037	0.04	0.16	0.09	1.27	0.023	18	16	9	60	0.504	Y
PD	PD	SD_TSIRAMIRAMY	SEED	PD_SEED	106099	8.76291	1	2.11673	2.81333	1.63156	14.9434	6.55197	4.43573	0.340281	0.340281	4.61733	80.6705	14.7088	0.273059	0.128136	14.3076	1.85643	0.871155	97.2724	0.0662792	0.0883723	0.121512	0.695932	0.0154652	13.2558	5.52327	4.41861	3.31396	1.0735	Y
PD	PD	SD_VARONGY RAVINOVY	SEED	PD_SEED	49890	4.12051	1	4.31614	10.769	7.32283	14.3288	9.44865	4.53123	16.2483	16.2483	23.1128	56.6433	17.5972	1.22555	6.11846	10.2532	6.96445	34.7695	58.2661	0.126299	0.199973	0.0631495	1.78924	0.0126299	23.1548	23.1548	10.5249	282.068	0.1645	Y
PD	PD	URFSD_AMBORA	FRUIT	PD_FRUIT	5459	0.450869	1	8.85814	8.39867	4.48824	57.593	44.141	20.8696	3.44695	3.44695	5.13537	24.9372	9.33113	0.751152	1.29798	7.282	8.04995	13.9102	78.0398	0.0643864	0.150235	0.171697	2.56473	0.0107311	22.5352	12.8773	11.8042	15.0235	2.1955	Y
PD	PD	URFSD_MANINY	FRUIT	PD_FRUIT	5009	0.413703	1	10.0894	7.81306	4.29062	37.5215	33.4992	10.0583	0.892857	0.892857	2.8397	47.2056	10.9798	0.718078	0.336214	9.9255	6.54	3.06212	90.3979	0.406312	0.164721	0.362387	3.00891	0.0109814	54.9071	28.5517	19.7665	202.058	0.0005	N
PD	PD	URFSD_ROBARY	FRUIT	PD_FRUIT	13224	1.09219	2	2.41214	6.55144	0.353679	59.1919	47.5695	25.4683	3.89635	3.89635	4.99956	30.6962	9.85852	0.0591918	1.46721	8.33212	0.600412	14.8826	84.5169	0.174022	0.097413	0.158754	0.776181	0.0869304	31.992	6.16087	5.13406	125.424	1.248	Y
PD	PD	URFSD_SEVA	FRUIT	PD_FRUIT	18537	1.53101	1	21.0129	17.1099	14.0788	38.3483	33.2408	16.2352	13.0112	13.0112	6.77349	13.5488	11.5931	2.35623	4.89951	4.33732	20.3245	42.2624	37.413	0.117323	0.330637	0.159985	3.07172	0.00213314	70.3936	17.0651	9.59913	19.1983	0.0065	N
PD	PD	URFSD_TONGOALAHY BL	FRUIT	PD_FRUIT	65557.5	5.41452	1	6.67853	5.48622	1.13143	62.5358	39.0514	29.6484	14.08	14.08	1.38241	15.5913	11.476	0.189355	5.30195	5.98464	1.65002	46.2006	52.1494	0.16	0.15	0.18	2.73	0.012	38	31	5	55	0.1185	Y
PD	PD	RFSD_KIMBALETAKA	FRUIT	PD_FRUIT	5655	0.467057	2	4.64258	6.04676	2.928	21.2685	18.1048	8.25797	12.2834	12.2834	14.0853	57.8942	15.9526	0.490031	4.62545	10.8371	3.07179	28.995	67.9332	0.493355	0.0998865	0.189251	1.2222	0.0441189	183.217	13.1305	6.81715	48.891	2.3535	Y
PD	PD	URFSD_TONGOALAHY SL	FRUIT	PD_FRUIT	44811	3.70102	2	3.78596	3.56487	0	43.4232	33.4081	16.6253	17.722	17.722	10.9678	27.7722	14.3494	0	6.67339	6.99166	0	48.8355	51.1645	0.069584	0.0803039	0.123184	1.56923	0.0878844	44.3917	5.88641	3.21598	125.682	0.706	Y
PD	PD	URFSD_TSIRAMIRAMY	FRUIT	PD_FRUIT	9632	0.795525	1	2.47305	4.3802	0	24.8816	21.9714	14.2229	4.86279	4.86279	5.38595	66.5721	14.3156	0	1.83113	12.4845	0	12.7912	87.2088	0.0977845	0.0869196	0.162974	1.30379	0.0162974	17.3839	8.69196	6.51897	133.639	1.6025	Y

## Sheet: S5 Nutrition_leaves
Supplemental Data to accompany Irwin et al
More choosy for minor foods: Diet, seasonality and food selection in sympatric frugivorous and folivorous lemurs
Table S5
Nutritional composition of leaves consumed by Eulemur fulvus and Propithecus diadema constituting >0.2% of leaf feeding time, and sampled non-food species; foods eaten by both species are repeated in the table, with species-specific energy calculations
CONSUMER	SPECIES	PC_LEAFCONSUMP	Ash_PCDM	CrudeProtein_PCDM	PwoutPEG_AvailableProtein	NDF_PCDM	ADF_PCDM	Lignin_PCDM	Sugar_PCDM	TNC_var2_PCDM	CrudeFat_PCDM	Energy_SPECIESSPECIFIC_kCal_g	Energy_SPECIESSPECIFIC_kJ_g	Energy_from_AP	Energy_from_FAT	Energy_from_CARB	PC_Energy_Prot	PC_Energy_Fat	PC_Energy_Carb	Calcium_PCDM	Phosphorous_PCDM	Magnesium_PCDM	Potassium_PCDM	Sodium_PCDM	Iron_PPMDM	Zinc_PPMDM	Copper_PPMDM	Manganese_PPMDM	Tannins_ABS	Tannins_PRES
E_FULVUS	VELATRA	20.5133	15.6557	24.5208	14.5981	49.4742	34.4384	21.2764	9.73205	18.9921	2.13714	1.79362	7.50449	2.44313	0.428201	4.91733	31.3678	5.49775	63.1345	2.844	0.17	0.899	1.571	0.0045	102.63	29.51	19.13	298.75	0.00466667	N
E_FULVUS	MALAMBOVONY KELIFOFONA	19.1987	3.69304	11.6075	7.05614	37.1832	27.5462	10.3404	13.4075	46.0484	4.68654	2.76831	11.5826	1.18092	1.3882	9.01348	10.1956	11.9852	77.8192	0.528	0.101	0.208	0.852	0.0043	50.63	7.99	4.26	87.39	2.2705	Y
E_FULVUS	RAMIAVOTOLOHO	18.4395	5.41233	25.9286	12.8708	43.5283	35.1893	26.1392	3.83888	25.1186	7.47819	2.46825	10.3272	2.15406	2.43943	5.73368	20.8582	23.6215	55.5203	0.255	0.329	0.213	1.754	0.0181	54.21	22.32	14.88	345.43	1.31	Y
E_FULVUS	VAHIRAMY	17.7297	13.5632	19.3622	10.0795	49.3255	30.742	11.7675	10.613	22.7356	2.56814	1.87484	7.84432	1.68691	0.5905	5.5386	21.5827	7.55501	70.8623	1.577	0.209	0.319	1.663	0.005	106.84	30.2	12.09	190.25	0.173	Y
E_FULVUS	ANDRAREZINA	8.46434	9.47433	18.8252	14.9203	29.9323	22.9448	15.3289	20.5781	40.6295	3.84542	2.72951	11.4203	2.49705	1.07147	7.85173	21.8651	9.38219	68.7527	0.84	0.212	0.255	1.288	0.0044	55.95	16.85	1.62	228.08	3.20025	Y
E_FULVUS	ANAMBOLOTSANGANA	4.30223	11.6412	26.6749	12.6185	38.9988	25.6594	15.2964	2.20045	27.6077	2.62453	2.08564	8.72633	2.11183	0.611734	5.99107	24.2332	7.01962	68.7472	1.365	0.205	0.923	2.954	0.0094	163.97	37.03	14.36	1430.7	0.00625	N
E_FULVUS	FIATSINAKOHO 2	2.3043	13.0839	18.1061	9.98692	25.6414	16.7738	6.1079	4.17161	51.0101	0.277721	2.65527	11.1096	1.67141	0	9.43823	15.0447	0	84.9553	0.993	0.348	0.366	4.131	0.0137	72.34	19.96	14.43	69.16	0.01075	N
E_FULVUS	KALAFAMBAKAKA	2.00614	10.4541	18.0644	3.4525	40.7314	37.6128	20.3093	7.07063	33.0628	7.05879	2.16452	9.05635	0.577811	2.2815	6.96491	5.8815	23.2232	70.8953	0.327	0.279	0.23	2.816	0.3053	82.63	18.74	8.03	153.63	1.6285	Y
E_FULVUS	APANA	1.65924	10.6624	24.2316	14.7622	28.224	19.9941	3.15105	7.53589	42.8555	3.49592	2.76642	11.5747	2.4706	0.939863	8.16425	21.3448	8.11997	70.5352	0.949	0.442	0.388	2.449	0.0032	61.49	34.52	6.47	32.36	0.093	N
E_FULVUS	VAHIMAINTILANY	1.09274	4.07323	17.9024	12.7141	59.4974	39.1892	9.79565	8.52813	20.1923	3.52293	2.0431	8.54832	2.12784	0.950034	5.47045	24.8919	11.1137	63.9944	0.15	0.128	0.118	1.624	0	135.73	12.82	6.41	417.88	0.0025	N
E_FULVUS	BONGAMBOALAVO	0.867584	8.32919	12.4613	1.79528	61.6856	55.8842	30.8836	1.92241	27.9816	0.208377	1.70923	7.15143	0.300458	0	6.85098	4.20137	0	95.7986	0.258	0.258	0.334	2.552	0.266	89.39	76.46	21.54	80.77	0.0275	N
E_FULVUS	TAVOLO TANDROKONDRY	0.625358	8.17908	19.3969	10.4239	32.6919	26.0971	17.9125	1.22105	39.0458	6.66244	2.76302	11.5605	1.74454	2.13225	7.68368	15.0906	18.4443	66.4651	0.162	0.345	0.205	2.806	0.0227	119.8	46.41	23.74	740.39	3.5255	Y
E_FULVUS	VAHITAFOAKA	0.614399	4.24501	17.1301	4.93624	49.5779	30.9824	16.212	17.5954	35.87	2.47514	2.18147	9.12726	0.826129	0.55548	7.74565	9.05123	6.08594	84.8628	0.853	0.142	0.241	1.213	0.0044	73.24	18.58	7.65	377.15	1.0285	Y
E_FULVUS	HAFIBALO BL	0.298936
E_FULVUS	ROHINDAMBO	0.248993	8.53037	20.8931	6.97112	46.839	42.0252	32.8442	2.29645	27.2946	2.32	1.88288	7.87796	1.16669	0.497059	6.21422	14.8095	6.30949	78.881	0.369	0.488	0.195	3.168	0.0228	58.58	36.88	14.1	114.99	3.376	Y
E_FULVUS	TONGOALAHY SL	0.214501	9.31554	9.28184	3.00986	44.5185	37.2287	21.0118	3.70209	35.9819	3.12894	2.12523	8.89197	0.50373	0.801675	7.58656	5.665	9.01572	85.3193	0.192	0.16	0.236	3.024	0.0993	33.73	9.09	8.56	400.7	1.0165	Y
P_DIADEMA	VAHIMAINTY	13.0123	9.17291	28.8021	18.3397	39.3754	31.7316	23.1475	5.49412	27.7066	5.40541	2.74628	11.4904	3.06933	1.6589	6.76221	26.712	14.4372	58.8507	0.526	0.274	0.362	2.829	0.0844	76.76	29.61	15.35	1348.78	0.0155	N
P_DIADEMA	TONGOALAHY SL	11.2821	9.31554	9.28184	3.00986	44.5185	37.2287	21.0118	3.70209	35.9819	3.12894	2.32556	9.73016	0.50373	0.801675	8.42476	5.17699	8.23907	86.5839	0.192	0.16	0.236	3.024	0.0993	33.73	9.09	8.56	400.7	1.0165	Y
P_DIADEMA	VOAMALAMBOTAHOLAHY	11.9558	8.14964	11.6475	0	23.1846	21.9138	12.9049	0	65.5228	3.14297	3.11286	13.0242	0	0.806958	12.2173	0	6.19583	93.8042	0.108	0.205	0.41	2.591	0.0097	48.58	26.99	9.72	93.91	0.0525	N
P_DIADEMA	KIMBA TENANY	9.2157	1.52014	6.1273	0	57.3675	45.1451	24.4215	5.372	34.2819	4.96868	2.4685	10.3282	0	1.49444	8.83375	0	14.4696	85.5304	0.206	0.054	0.26	0.834	0.2612	29.26	35.76	4.33	480.08	2.9965	Y
P_DIADEMA	MAINTIPOTOTRA	9.006	5.30293	17.5344	6.61488	39.5135	35.7801	29.309	6.46483	40.8656	0.8	2.40894	10.079	1.10707	0	8.97195	10.9839	0	89.0161	0.246	0.16	0.235	1.496	0.0363	37.41	17.1	7.48	23.51	2.0075	Y
P_DIADEMA	TONGOALAHY BL	8.22996	8.46736	12.7249	0.869326	48.1592	46.1982	31.2416	2.05112	32.1863	2.77195	2.10295	8.79876	0.14549	0.667247	7.98602	1.65353	7.58342	90.763	0.351	0.252	0.258	3.155	0.0082	41.11	15.35	7.68	63.88	0.5965	Y
P_DIADEMA	MAIMBOVITSIKA	8.00556	7.75226	11.1172	4.33442	38.0648	28.2569	14.3624	7.3501	47.7528	2.09574	2.67314	11.1844	0.725409	0.412613	10.0464	6.48588	3.68917	89.8249	0.514	0.153	0.273	2.548	0.0569	34.99	28.43	8.75	740.28	0.017	N
P_DIADEMA	RAFY	4.54212	6.16397	11.8293	5.45126	29.9191	25.5728	15.538	11.0558	50.7877	6.43045	3.12426	13.0719	0.912322	2.04489	10.1147	6.97927	15.6434	77.3773	0.598	0.185	0.13	1.968	0.0141	72.85	13.05	4.35	107.64	3.878	Y
P_DIADEMA	TSILAITRA	2.4898	7.33955	19.4398	4.06441	43.6341	41.9669	35.074	0	33.6709	0.884769	2.07229	8.67047	0.68022	0	7.99026	7.84524	0	92.1548	0.25	0.38	0.195	2.095	0.0087	65.14	42.34	38	389.75	0.6565	Y
P_DIADEMA	FIATSINAKOHO 2	2.35031	13.0839	18.1061	9.98692	25.6414	16.7738	6.1079	4.17161	51.0101	0.277721	2.77065	11.5924	1.67141	0	9.921	14.4181	0	85.5819	0.993	0.348	0.366	4.131	0.0137	72.34	19.96	14.43	69.16	0.01075	N
P_DIADEMA	TSIRAMIRAMY	1.97017	3.24467	8.61209	1.22387	45.4698	40.633	25.5492	12.2517	43.7353	1.94389	2.46988	10.334	0.204827	0.355432	9.77372	1.98207	3.43945	94.5785	0.185	0.163	0.261	2.151	0.013	32.6	16.3	13.04	286.84	2.672	Y
P_DIADEMA	VATSILAMBATO	1.7968	2.79548	13.4292	6.32579	22.3229	17.4738	10.162	12.3439	62.47	3.12	3.2306	13.5168	1.05868	0.798307	11.6598	7.83235	5.90603	86.2616	0.28	0.237	0.161	1.657	0.0312	41.95	24.74	11.83	451.8	2.1365	Y
P_DIADEMA	LANARY ELATRANGIDINA	1.77127	5.32525	17.5271	6.46601	50.8174	43.5456	31.0441	3.32312	30.4862	2.76853	2.2928	9.59307	1.08215	0.665956	7.84496	11.2806	6.94206	81.7774	0.108	0.29	0.215	2.064	0.0151	113.97	29.03	17.2	245.13	3.895	Y
P_DIADEMA	SAKAIHAZO	1.41572	9.58657	16.2463	9.10971	35.1762	28.4444	16.0309	8.33624	37.8221	4.29	2.62715	10.992	1.5246	1.23888	8.22849	13.8701	11.2708	74.8591	0.799	0.2	0.4	2.787	0.0421	120.94	56.79	6.31	85.18	0.8445	Y
P_DIADEMA	VARONGY MAVO	1.18738	6.83898	25.2595	6.78542	64.6972	62.5568	48.3589	0	15.9176	3.7	1.98572	8.30823	1.13561	1.01671	6.15591	13.6685	12.2374	74.0941	0.163	0.305	0.163	2.342	0.0076	50.11	30.5	15.25	456.43	1.0015	Y
P_DIADEMA	KIMBALETAKA	0.951568	4.60766	10.4754	5.91798	31.0508	26.4269	12.3253	4.19713	44.6064	12.4681	3.45366	14.4501	0.990434	4.31842	9.14125	6.85417	29.8851	63.2608	0.301	0.151	0.323	1.248	0.3271	50.57	21.52	10.76	74.25	1.8135	Y
P_DIADEMA	TAKALOPARIHY	0.625911
P_DIADEMA	ROTRA SOMIKANAKANA 2	0.720361
P_DIADEMA	ROHINDAMBO	0.614769	8.53037	20.8931	6.97112	46.839	42.0252	32.8442	2.29645	27.2946	2.32	2.09365	8.75985	1.16669	0.497059	7.0961	13.3186	5.67429	81.0071	0.369	0.488	0.195	3.168	0.0228	58.58	36.88	14.1	114.99	3.376	Y
P_DIADEMA	ROBARY	0.604322
P_DIADEMA	KIMBA DITININA	0.529202	8.09836	15.004	8.25805	21.7329	17.5869	7.2303	5.46642	49.9381	8.49	3.2823	13.7331	1.38207	2.82043	9.53064	10.0637	20.5374	69.3988	0.547	0.309	0.248	1.558	0.0248	52.61	27.85	9.28	29.91	1.0785	Y
P_DIADEMA	VARONGY RAVINOVY	0.513344	4.11447	21.9861	5.19797	55.9425	47.4504	36.7151	1.18968	22.9249	4.02253	2.1186	8.86422	0.869932	1.13816	6.85613	9.81397	12.84	77.3461	0.219	0.35	0.12	1.564	0.0142	57.97	35	21.88	276.74	2.2515	Y
P_DIADEMA	MANINY	0.483619	9.03284	25.9531	14.3776	24.3731	18.5336	8.8847	1.96329	51.0583	1.15814	2.94608	12.3264	2.40624	0.0595487	9.86062	19.521	0.483098	79.9959	0.387	0.43	0.408	2.116	0.0086	280.35	36.52	32.22	89.15	0	N
P_DIADEMA	VAHITAFOAKA	0.476033	4.24501	17.1301	4.93624	49.5779	30.9824	16.212	17.5954	35.87	2.47514	2.40457	10.0607	0.826129	0.55548	8.6791	8.21143	5.52128	86.2673	0.853	0.142	0.241	1.213	0.0044	73.24	18.58	7.65	377.15	1.0285	Y
P_DIADEMA	BABONA	0.470685	7.1393	11.4258	2.61359	26.189	24.3602	18.5031	4.59421	59.6353	1.85	2.9043	12.1516	0.437411	0.320076	11.3941	3.59963	2.63403	93.7663	0.149	0.203	0.245	1.504	0.0395	35.2	13.87	7.47	74.67	4.7545	Y
P_DIADEMA	VOLOMBORONA	0.46658	6.67354	41.4335	29.2461	33.8373	26.2039	18.1378	3.91616	19.9013	2.71523	2.55677	10.6975	4.89462	0.645888	5.15699	45.7548	6.03774	48.2074	0.34	0.626	0.159	2.039	0.0127	119.99	81.76	21.24	510.75	0.8225	Y
P_DIADEMA	HARARETRA	0.41167	5.20854	22.5662	16.2192	54.5688	39.1698	18.9276	1.16908	22.3089	1.69456	2.30757	9.65488	2.71445	0.261544	6.67889	28.1148	2.70893	69.1763	0.118	0.258	0.247	1.838	0.0322	92.45	21.5	5.37	1225.49	0.0075	N
P_DIADEMA	VATSILANA NIFY	0.38179	7.38043	15.4255	5.9394	28.9049	22.9724	14.5172	6.92969	49.3326	5.10121	2.95286	12.3548	0.994019	1.54435	9.81641	8.04562	12.5	79.4543	0.349	0.264	0.18	1.787	0.0656	34.9	24.32	14.8	1501.63	2.121	Y
P_DIADEMA	MAKA	0.374483	5.36986	4.41067	0	20.9969	19.971	11.118	2.88408	70.8779	0.32861	3.10598	12.9954	0	0	12.9954	0	0	100	0.235	0.064	0.171	0.587	0.1174	26.68	7.47	7.47	655.16	0.6825	Y
P_DIADEMA	MANALO 2	0.346779
P_DIADEMA	FANJAVALA	0.342893	5.52061	21.0902	10.6781	48.4326	32.5865	17.9307	2.06779	31.2609	0.662535	2.30234	9.63299	1.78708	0	7.84591	18.5517	0	81.4483	0.128	0.255	0.213	2	0.2117	53.2	70.23	11.7	477.75	3.412	Y
P_DIADEMA	VARONGY RAVIMANGA	0.341214	6.12195	19.8227	9.70903	29.6266	22.0635	14.333	4.70199	46.0726	3.86851	2.87162	12.0148	1.6249	1.08017	9.30977	13.5241	8.99027	77.4856	0.108	0.379	0.163	2.351	0.0076	45.5	35.75	20.59	55.26	3.829	Y
P_DIADEMA	ROTRA MENA BL	0.315997	1.47183	5.86128	0.814123	35.0021	33.7052	21.4336	3.97686	58.1071	1.99538	2.89796	12.1251	0.136252	0.37482	11.614	1.12372	3.09128	95.785	0.143	0.099	0.187	0.606	0.2535	18.74	8.82	7.72	480.54	0.627	Y
P_DIADEMA	ROTRA SOMIKANAKANA	0.30328
P_DIADEMA	VATSILANA TENANY	0.275919
P_DIADEMA	TAVOLO TANDROKONDRY	0.274861	8.17908	19.3969	10.4239	32.6919	26.0971	17.9125	1.22105	39.0458	6.66244	2.91013	12.176	1.74454	2.13225	8.2992	14.3277	17.5119	68.1604	0.162	0.345	0.205	2.806	0.0227	119.8	46.41	23.74	740.39	3.5255	Y
P_DIADEMA	FANDRAMANANA	0.250174
P_DIADEMA	KALAFAMBAKAKA	0.211805	10.4541	18.0644	3.4525	40.7314	37.6128	20.3093	7.07063	33.0628	7.05879	2.3696	9.91442	0.577811	2.2815	7.7318	5.45562	21.5416	73.0027	0.327	0.279	0.23	2.816	0.3053	82.63	18.74	8.03	153.63	1.6285	Y
NONFOOD	AHIMENA		13.6847	22.6332	11.5054	34.6862	25.1102	9.1117	1.84786	33.8533	1.88969									1.65	0.44	0.55	2.99	0.025	74	35	8	177	3.3865	Y
NONFOOD	BARARATALAHY		2.85169	13.5082	0.38516	54.9385	49.0948	30.9082	3.7178	35.7693	1.45409									0.56	0.14	0.29	0.97	0.051	41	14	6	1320	3.881	Y
NONFOOD	HAFITRA MAVOKELY		7.36085	21.1183	9.69061	49.9496	36.0366	13.9367	1.22412	26.9261	0.566819									0.6	0.37	0.3	2.18	0.007	55	36	16	307	2.324	Y
NONFOOD	SAKATAVILOTRALA		10.5773	23.9008	9.99939	44.9167	30.5994	16.6115	2.27149	28.4098	6.09682									0.44	0.27	0.18	2.67	0.008	84	36	19	374	0.0145	N
NONFOOD	TOLAPOITRA		4.06046	12.0149	2.59628	51.4187	42.1067	19.862	1.47155	34.4304	4.87946									0.38	0.17	0.22	1.17	0.008	41	12	10	941	4.3495	Y
NONFOOD	Mokaranana		3.68296	10.6622	6.96351	30.3176	21.0584	8.15249	7.0498	56.4487	1.54468									0.31	0.15	0.36	0.82	0.029	32	19	10	125	0.276	Y
NONFOOD	Ramilevina		6.40135	15.0485	8.40807	27.9492	21.1419	11.2432	8.64069	50.6392	5.75872									0.46	0.29	0.29	1.89	0.574	46	32	12	657	0.0075	N
NONFOOD	Silimainty		1.57113	13.8091	4.98669	40.6947	29.8275	14.8269	13.0598	44.5674	2.63053									0.54	0.21	0.13	1.09	0.011	42	25	7	2120	2.953	Y
NONFOOD	Sily		0.255754	12.9444	3.46101	44.5023	33.3554	23.3988	11.9853	43.8983	2.84293									0.15	0.12	0.25	0.59	0.214	38	11	3	175	2.373	Y
NONFOOD	Sana mavoravina		0	11.0218	6.69248	53.537	38.8808	18.9874	6.17497	36.993	1.88513									0.15	0.15	0.11	0.61	0.009	69	11	6	382	0.2925	Y
NONFOOD	Hazombehivavy		5.65839	17.8883	8.35989	49.0929	36.4051	18.5632	6.13883	33.6132	2.49215									0.46	0.23	0.24	2.83	0.288	67	31	21	1340	0	N

## Sheet: S6 Corr Matrices All Foods
Supplemental Data to accompany Irwin et al
More choosy for minor foods: Diet, seasonality and food selection in sympatric frugivorous and folivorous lemurs
Table S6
Correlation matrices for nutritional components of foods: includes P. diadema foods, E. fulvus foods, and selected non-foods
ALL FOODS AND NON-FOODS (n=120-124): Correlation Coefficients (Pearson's)
	CrudeProtein_PCDM	PwoutPEG_AvailableProtein	NDF_PCDM	ADF_PCDM	Lignin_PCDM	Sugar_PCDM	TNC_PCDM	CrudeFat_PCDM	Ash_PCDM	Calcium_PCDM	Phosphorous_PCDM	Magnesium_PCDM	Potassium_PCDM	Sodium_PCDM	Iron_PPMDM	Zinc_PPMDM	Copper_PPMDM	Manganese_PPMDM
CrudeProtein_PCDM	1	0.86	0.11	0.08	0.16	-0.3	-0.43	-0.16	0.32	0.34	0.8	0.35	0.29	-0.05	0.39	0.38	0.55	0.39
PwoutPEG_AvailableProtein	0.86	1	-0.03	-0.11	-0.07	-0.09	-0.33	-0.02	0.22	0.31	0.65	0.22	0.16	-0.14	0.34	0.3	0.41	0.35
NDF_PCDM	0.11	-0.03	1	0.93	0.73	-0.44	-0.81	-0.28	-0.04	0.04	0.02	0.07	0.05	0.09	-0.05	0.03	0.16	0.09
ADF_PCDM	0.08	-0.11	0.93	1	0.87	-0.39	-0.74	-0.27	-0.05	-0.05	0.03	0	0.08	0.11	-0.04	0.05	0.17	0.04
Lignin_PCDM	0.16	-0.07	0.73	0.87	1	-0.31	-0.62	-0.16	-0.08	-0.14	0.12	-0.08	0.08	0.01	-0.06	0.13	0.23	0.02
Sugar_PCDM	-0.3	-0.09	-0.44	-0.39	-0.31	1	0.45	0.09	-0.06	-0.05	-0.31	-0.18	-0.05	-0.06	0	-0.19	-0.28	-0.1
TNC_PCDM	-0.43	-0.33	-0.81	-0.74	-0.62	0.45	1	-0.13	-0.2	-0.15	-0.29	-0.14	-0.19	-0.06	-0.12	-0.28	-0.28	-0.2
CrudeFat_PCDM	-0.16	-0.02	-0.28	-0.27	-0.16	0.09	-0.13	1	-0.19	-0.16	-0.15	-0.25	-0.24	0.01	-0.03	0.21	-0.19	-0.08
Ash_PCDM	0.32	0.22	-0.04	-0.05	-0.08	-0.06	-0.2	-0.19	1	0.4	0.34	0.5	0.75	0.1	0.27	0.19	0.23	0.14
Calcium_PCDM	0.34	0.31	0.04	-0.05	-0.14	-0.05	-0.15	-0.16	0.4	1	0.17	0.68	0.17	-0.11	0.3	0.1	0.13	0.14
Phosphorous_PCDM	0.8	0.65	0.02	0.03	0.12	-0.31	-0.29	-0.15	0.34	0.17	1	0.24	0.4	-0.03	0.32	0.41	0.61	0.13
Magnesium_PCDM	0.35	0.22	0.07	0	-0.08	-0.18	-0.14	-0.25	0.5	0.68	0.24	1	0.41	0.05	0.44	0.27	0.32	0.34
Potassium_PCDM	0.29	0.16	0.05	0.08	0.08	-0.05	-0.19	-0.24	0.75	0.17	0.4	0.41	1	0.08	0.19	0.18	0.3	0.16
Sodium_PCDM	-0.05	-0.14	0.09	0.11	0.01	-0.06	-0.06	0.01	0.1	-0.11	-0.03	0.05	0.08	1	0.28	0.13	0.07	-0.01
Iron_PPMDM	0.39	0.34	-0.05	-0.04	-0.06	0	-0.12	-0.03	0.27	0.3	0.32	0.44	0.19	0.28	1	0.39	0.38	0.2
Zinc_PPMDM	0.38	0.3	0.03	0.05	0.13	-0.19	-0.28	0.21	0.19	0.1	0.41	0.27	0.18	0.13	0.39	1	0.4	0.26
Copper_PPMDM	0.55	0.41	0.16	0.17	0.23	-0.28	-0.28	-0.19	0.23	0.13	0.61	0.32	0.3	0.07	0.38	0.4	1	0.29
Manganese_PPMDM	0.39	0.35	0.09	0.04	0.02	-0.1	-0.2	-0.08	0.14	0.14	0.13	0.34	0.16	-0.01	0.2	0.26	0.29	1
ALL FOODS AND NON-FOODS (n=120-124): p-values
	CrudeProtein_PCDM	PwoutPEG_AvailableProtein	NDF_PCDM	ADF_PCDM	Lignin_PCDM	Sugar_PCDM	TNC_PCDM	CrudeFat_PCDM	Ash_PCDM	Calcium_PCDM	Phosphorous_PCDM	Magnesium_PCDM	Potassium_PCDM	Sodium_PCDM	Iron_PPMDM	Zinc_PPMDM	Copper_PPMDM	Manganese_PPMDM
CrudeProtein_PCDM		0	0.2425	0.3586	0.0729	0.0008	0	0.0747	0.0003	0.0001	0	0	0.0011	0.6128	0	0	0	0
PwoutPEG_AvailableProtein	0		0.702	0.2367	0.4638	0.3442	0.0002	0.8079	0.0129	0.0004	0	0.0144	0.087	0.1271	0.0001	0.0008	0	0
NDF_PCDM	0.2425	0.702		0	0	0	0	0.0016	0.6663	0.6309	0.8624	0.4489	0.5527	0.3458	0.61	0.7629	0.0765	0.3126
ADF_PCDM	0.3586	0.2367	0		0	0	0	0.0023	0.6149	0.5843	0.7711	0.9956	0.3803	0.2462	0.6631	0.5839	0.0608	0.6635
Lignin_PCDM	0.0729	0.4638	0	0		0.0005	0	0.0724	0.3681	0.134	0.2018	0.3991	0.3581	0.9193	0.5421	0.1464	0.0093	0.8034
Sugar_PCDM	0.0008	0.3442	0	0	0.0005		0	0.3474	0.5208	0.5515	0.0006	0.0522	0.6093	0.533	0.9606	0.0405	0.0021	0.258
TNC_PCDM	0	0.0002	0	0	0	0		0.1582	0.028	0.0886	0.0013	0.1204	0.0405	0.5021	0.1815	0.0016	0.0017	0.0252
CrudeFat_PCDM	0.0747	0.8079	0.0016	0.0023	0.0724	0.3474	0.1582		0.0347	0.0871	0.0905	0.0055	0.0067	0.9502	0.7843	0.0191	0.0397	0.3661
Ash_PCDM	0.0003	0.0129	0.6663	0.6149	0.3681	0.5208	0.028	0.0347		0	0.0001	0	0	0.2555	0.0022	0.0402	0.01	0.1284
Calcium_PCDM	0.0001	0.0004	0.6309	0.5843	0.134	0.5515	0.0886	0.0871	0		0.0692	0	0.0666	0.2224	0.0009	0.2501	0.1683	0.1303
Phosphorous_PCDM	0	0	0.8624	0.7711	0.2018	0.0006	0.0013	0.0905	0.0001	0.0692		0.008	0	0.7838	0.0003	0	0	0.1699
Magnesium_PCDM	0	0.0144	0.4489	0.9956	0.3991	0.0522	0.1204	0.0055	0	0	0.008		0	0.5816	0	0.0026	0.0003	0.0001
Potassium_PCDM	0.0011	0.087	0.5527	0.3803	0.3581	0.6093	0.0405	0.0067	0	0.0666	0	0		0.3979	0.0327	0.0522	0.0007	0.0716
Sodium_PCDM	0.6128	0.1271	0.3458	0.2462	0.9193	0.533	0.5021	0.9502	0.2555	0.2224	0.7838	0.5816	0.3979		0.002	0.1546	0.4646	0.926
Iron_PPMDM	0	0.0001	0.61	0.6631	0.5421	0.9606	0.1815	0.7843	0.0022	0.0009	0.0003	0	0.0327	0.002		0	0	0.0295
Zinc_PPMDM	0	0.0008	0.7629	0.5839	0.1464	0.0405	0.0016	0.0191	0.0402	0.2501	0	0.0026	0.0522	0.1546	0		0	0.0046
Copper_PPMDM	0	0	0.0765	0.0608	0.0093	0.0021	0.0017	0.0397	0.01	0.1683	0	0.0003	0.0007	0.4646	0	0		0.0013
Manganese_PPMDM	0	0	0.3126	0.6635	0.8034	0.258	0.0252	0.3661	0.1284	0.1303	0.1699	0.0001	0.0716	0.926	0.0295	0.0046	0.0013

## Sheet: S7 Corr Matrices Fruit-Seed
Supplemental Data to accompany Irwin et al
More choosy for minor foods: Diet, seasonality and food selection in sympatric frugivorous and folivorous lemurs
Table S7
Correlation matrices for nutritional components of fruit/seed foods: includes P. diadema foods, E. fulvus foods, and selected non-foods
ALL FRUIT/SEED (n=65-67): Correlation Coefficients (Pearson's)
	CrudeProtein_PCDM	PwoutPEG_AvailableProtein	NDF_PCDM	ADF_PCDM	Lignin_PCDM	Sugar_PCDM	TNC_PCDM	CrudeFat_PCDM	Ash_PCDM	Calcium_PCDM	Phosphorous_PCDM	Magnesium_PCDM	Potassium_PCDM	Sodium_PCDM	Iron_PPMDM	Zinc_PPMDM	Copper_PPMDM	Manganese_PPMDM
CrudeProtein_PCDM	1	0.85	0.12	0.11	0.14	-0.09	-0.43	0.2	0.35	0.06	0.61	0.2	0.42	0.05	0.19	0.38	0.64	0.45
PwoutPEG_AvailableProtein	0.85	1	-0.06	-0.05	0.01	0.1	-0.27	0.3	0.14	-0.1	0.58	-0.05	0.15	-0.1	0.14	0.21	0.51	0.27
NDF_PCDM	0.12	-0.06	1	0.95	0.79	-0.57	-0.85	-0.16	-0.06	0.12	0.03	0.07	0.07	0.11	-0.15	0.06	0.21	0.04
ADF_PCDM	0.11	-0.05	0.95	1	0.88	-0.45	-0.8	-0.17	-0.02	0.1	-0.02	0.01	0.11	0.1	-0.1	0.06	0.21	0.03
Lignin_PCDM	0.14	0.01	0.79	0.88	1	-0.32	-0.73	-0.03	-0.06	-0.08	-0.05	-0.12	0.12	-0.01	-0.12	0.11	0.17	-0.04
Sugar_PCDM	-0.09	0.1	-0.57	-0.45	-0.32	1	0.52	-0.01	-0.02	-0.12	-0.11	-0.1	0.03	-0.02	0.29	-0.01	-0.16	0.05
TNC_PCDM	-0.43	-0.27	-0.85	-0.8	-0.73	0.52	1	-0.27	-0.2	-0.08	-0.32	-0.08	-0.24	-0.1	-0.01	-0.26	-0.31	-0.16
CrudeFat_PCDM	0.2	0.3	-0.16	-0.17	-0.03	-0.01	-0.27	1	-0.08	-0.14	0.2	-0.22	-0.16	-0.07	0.11	0.15	-0.07	0.01
Ash_PCDM	0.35	0.14	-0.06	-0.02	-0.06	-0.02	-0.2	-0.08	1	0.2	0.46	0.47	0.81	0.2	0.35	0.45	0.27	0.25
Calcium_PCDM	0.06	-0.1	0.12	0.1	-0.08	-0.12	-0.08	-0.14	0.2	1	0.17	0.51	0.21	-0.12	0.25	0.15	0.13	0.23
Phosphorous_PCDM	0.61	0.58	0.03	-0.02	-0.05	-0.11	-0.32	0.2	0.46	0.17	1	0.24	0.37	0.1	0.19	0.34	0.47	0
Magnesium_PCDM	0.2	-0.05	0.07	0.01	-0.12	-0.1	-0.08	-0.22	0.47	0.51	0.24	1	0.52	0.11	0.36	0.36	0.42	0.42
Potassium_PCDM	0.42	0.15	0.07	0.11	0.12	0.03	-0.24	-0.16	0.81	0.21	0.37	0.52	1	0.18	0.28	0.45	0.39	0.34
Sodium_PCDM	0.05	-0.1	0.11	0.1	-0.01	-0.02	-0.1	-0.07	0.2	-0.12	0.1	0.11	0.18	1	0.47	0.2	0.2	-0.03
Iron_PPMDM	0.19	0.14	-0.15	-0.1	-0.12	0.29	-0.01	0.11	0.35	0.25	0.19	0.36	0.28	0.47	1	0.32	0.3	0.26
Zinc_PPMDM	0.38	0.21	0.06	0.06	0.11	-0.01	-0.26	0.15	0.45	0.15	0.34	0.36	0.45	0.2	0.32	1	0.46	0.56
Copper_PPMDM	0.64	0.51	0.21	0.21	0.17	-0.16	-0.31	-0.07	0.27	0.13	0.47	0.42	0.39	0.2	0.3	0.46	1	0.38
Manganese_PPMDM	0.45	0.27	0.04	0.03	-0.04	0.05	-0.16	0.01	0.25	0.23	0	0.42	0.34	-0.03	0.26	0.56	0.38	1
ALL FRUIT/SEED (n=65-67): p-values
	CrudeProtein_PCDM	PwoutPEG_AvailableProtein	NDF_PCDM	ADF_PCDM	Lignin_PCDM	Sugar_PCDM	TNC_PCDM	CrudeFat_PCDM	Ash_PCDM	Calcium_PCDM	Phosphorous_PCDM	Magnesium_PCDM	Potassium_PCDM	Sodium_PCDM	Iron_PPMDM	Zinc_PPMDM	Copper_PPMDM	Manganese_PPMDM\
CrudeProtein_PCDM		0	0.3534	0.3591	0.2591	0.4529	0.0003	0.1093	0.0036	0.6082	0	0.1062	0.0004	0.706	0.1306	0.0018	0	0.0002
PwoutPEG_AvailableProtein	0		0.6451	0.6585	0.9225	0.4032	0.0296	0.0128	0.263	0.4145	0	0.6717	0.2223	0.4016	0.2663	0.0918	0	0.0315
NDF_PCDM	0.3534	0.6451		0	0	0	0	0.1874	0.6532	0.3426	0.8341	0.6035	0.5761	0.3904	0.2303	0.643	0.0917	0.755
ADF_PCDM	0.3591	0.6585	0		0	0.0001	0	0.1567	0.8429	0.4069	0.8823	0.9092	0.3874	0.4422	0.4358	0.6392	0.0951	0.821
Lignin_PCDM	0.2591	0.9225	0	0		0.0091	0	0.83	0.6542	0.524	0.6646	0.3229	0.3417	0.9321	0.3462	0.3828	0.1807	0.742
Sugar_PCDM	0.4529	0.4032	0	0.0001	0.0091		0	0.956	0.8443	0.331	0.3651	0.4114	0.8362	0.8519	0.0178	0.9433	0.1947	0.6988
TNC_PCDM	0.0003	0.0296	0	0	0	0		0.0265	0.1056	0.5118	0.0095	0.5488	0.0506	0.4212	0.9439	0.0383	0.0106	0.2018
CrudeFat_PCDM	0.1093	0.0128	0.1874	0.1567	0.83	0.956	0.0265		0.5016	0.2742	0.1044	0.0749	0.199	0.5973	0.3765	0.2254	0.5509	0.9144
Ash_PCDM	0.0036	0.263	0.6532	0.8429	0.6542	0.8443	0.1056	0.5016		0.1127	0.0001	0	0	0.1138	0.0043	0.0001	0.0297	0.0427
Calcium_PCDM	0.6082	0.4145	0.3426	0.4069	0.524	0.331	0.5118	0.2742	0.1127		0.1639	0	0.0951	0.3414	0.0407	0.2235	0.305	0.066
Phosphorous_PCDM	0	0	0.8341	0.8823	0.6646	0.3651	0.0095	0.1044	0.0001	0.1639		0.0556	0.0022	0.4441	0.1343	0.0059	0	0.97
Magnesium_PCDM	0.1062	0.6717	0.6035	0.9092	0.3229	0.4114	0.5488	0.0749	0	0	0.0556		0	0.3684	0.0031	0.0032	0.0005	0.0004
Potassium_PCDM	0.0004	0.2223	0.5761	0.3874	0.3417	0.8362	0.0506	0.199	0	0.0951	0.0022	0		0.1375	0.0205	0.0001	0.0011	0.0055
Sodium_PCDM	0.706	0.4016	0.3904	0.4422	0.9321	0.8519	0.4212	0.5973	0.1138	0.3414	0.4441	0.3684	0.1375		0	0.1092	0.1119	0.7966
Iron_PPMDM	0.1306	0.2663	0.2303	0.4358	0.3462	0.0178	0.9439	0.3765	0.0043	0.0407	0.1343	0.0031	0.0205	0		0.008	0.0159	0.035
Zinc_PPMDM	0.0018	0.0918	0.643	0.6392	0.3828	0.9433	0.0383	0.2254	0.0001	0.2235	0.0059	0.0032	0.0001	0.1092	0.008		0	0
Copper_PPMDM	0	0	0.0917	0.0951	0.1807	0.1947	0.0106	0.5509	0.0297	0.305	0	0.0005	0.0011	0.1119	0.0159	0		0.0016
Manganese_PPMDM	0.0002	0.0315	0.755	0.821	0.742	0.6988	0.2018	0.9144	0.0427	0.066	0.97	0.0004	0.0055	0.7966	0.035	0	0.0016

## Sheet: S8 Corr Matrices Leaves
Supplemental Data to accompany Irwin et al
More choosy for minor foods: Diet, seasonality and food selection in sympatric frugivorous and folivorous lemurs
Table S8
Correlation matrices for nutritional components of leaf foods: includes P. diadema foods, E. fulvus foods, and selected non-foods
ALL LEAVES (n=57): Correlation Coefficients (Pearson's)
	CrudeProtein_PCDM	PwoutPEG_AvailableProtein	NDF_PCDM	ADF_PCDM	Lignin_PCDM	Sugar_PCDM	TNC_PCDM	CrudeFat_PCDM	Ash_PCDM	Calcium_PCDM	Phosphorous_PCDM	Magnesium_PCDM	Potassium_PCDM	Sodium_PCDM	Iron_PPMDM	Zinc_PPMDM	Copper_PPMDM	Manganese_PPMDM
CrudeProtein_PCDM	1	0.85	0.08	-0.02	0.08	-0.18	-0.59	0.01	0.42	0.29	0.74	0.24	0.35	-0.28	0.54	0.55	0.47	0.07
PwoutPEG_AvailableProtein	0.85	1	-0.14	-0.31	-0.27	0.01	-0.39	0.04	0.35	0.32	0.57	0.24	0.2	-0.25	0.52	0.45	0.27	0.08
NDF_PCDM	0.08	-0.14	1	0.9	0.66	-0.09	-0.78	-0.17	-0.22	-0.04	-0.16	-0.11	-0.11	0	-0.02	0.08	0	0.15
ADF_PCDM	-0.02	-0.31	0.9	1	0.87	-0.26	-0.66	-0.11	-0.24	-0.23	-0.09	-0.2	-0.04	0.07	-0.14	0.06	0.06	0.07
Lignin_PCDM	0.08	-0.27	0.66	0.87	1	-0.31	-0.51	-0.08	-0.2	-0.29	0.07	-0.22	0.02	0	-0.17	0.11	0.22	0.03
Sugar_PCDM	-0.18	0.01	-0.09	-0.26	-0.31	1	0.17	0.06	-0.19	0.28	-0.4	-0.05	-0.39	-0.01	-0.13	-0.33	-0.47	-0.02
TNC_PCDM	-0.59	-0.39	-0.78	-0.66	-0.51	0.17	1	-0.04	-0.2	-0.2	-0.29	-0.1	-0.2	0.12	-0.28	-0.36	-0.22	-0.11
CrudeFat_PCDM	0.01	0.04	-0.17	-0.11	-0.08	0.06	-0.04	1	-0.02	-0.14	-0.02	-0.15	-0.05	0.29	-0.02	-0.07	-0.08	-0.02
Ash_PCDM	0.42	0.35	-0.22	-0.24	-0.2	-0.19	-0.2	-0.02	1	0.62	0.42	0.57	0.72	-0.14	0.36	0.24	0.26	-0.22
Calcium_PCDM	0.29	0.32	-0.04	-0.23	-0.29	0.28	-0.2	-0.14	0.62	1	0.03	0.75	0.13	-0.21	0.24	0.04	-0.02	-0.02
Phosphorous_PCDM	0.74	0.57	-0.16	-0.09	0.07	-0.4	-0.29	-0.02	0.42	0.03	1	-0.02	0.55	-0.19	0.35	0.58	0.56	-0.15
Magnesium_PCDM	0.24	0.24	-0.11	-0.2	-0.22	-0.05	-0.1	-0.15	0.57	0.75	-0.02	1	0.23	-0.05	0.35	0.13	0.08	0.02
Potassium_PCDM	0.35	0.2	-0.11	-0.04	0.02	-0.39	-0.2	-0.05	0.72	0.13	0.55	0.23	1	-0.07	0.25	0.31	0.33	-0.12
Sodium_PCDM	-0.28	-0.25	0	0.07	0	-0.01	0.12	0.29	-0.14	-0.21	-0.19	-0.05	-0.07	1	-0.19	0.06	-0.11	0.05
Iron_PPMDM	0.54	0.52	-0.02	-0.14	-0.17	-0.13	-0.28	-0.02	0.36	0.24	0.35	0.35	0.25	-0.19	1	0.38	0.47	-0.02
Zinc_PPMDM	0.55	0.45	0.08	0.06	0.11	-0.33	-0.36	-0.07	0.24	0.04	0.58	0.13	0.31	0.06	0.38	1	0.54	0
Copper_PPMDM	0.47	0.27	0	0.06	0.22	-0.47	-0.22	-0.08	0.26	-0.02	0.56	0.08	0.33	-0.11	0.47	0.54	1	0.03
Manganese_PPMDM	0.07	0.08	0.15	0.07	0.03	-0.02	-0.11	-0.02	-0.22	-0.02	-0.15	0.02	-0.12	0.05	-0.02	0	0.03	1
ALL LEAVES (n=57): p-values
	CrudeProtein_PCDM	PwoutPEG_AvailableProtein	NDF_PCDM	ADF_PCDM	Lignin_PCDM	Sugar_PCDM	TNC_PCDM	CrudeFat_PCDM	Ash_PCDM	Calcium_PCDM	Phosphorous_PCDM	Magnesium_PCDM	Potassium_PCDM	Sodium_PCDM	Iron_PPMDM	Zinc_PPMDM	Copper_PPMDM	Manganese_PPMDM
CrudeProtein_PCDM		0	0.5754	0.8603	0.5335	0.1741	0	0.9697	0.001	0.0298	0	0.0773	0.0076	0.0359	0	0	0.0002	0.5854
PwoutPEG_AvailableProtein	0		0.3126	0.0172	0.0412	0.9703	0.0026	0.7636	0.007	0.0156	0	0.0762	0.1287	0.0612	0	0.0004	0.0399	0.5459
NDF_PCDM	0.5754	0.3126		0	0	0.4863	0	0.2008	0.0933	0.7502	0.2279	0.4293	0.4213	0.9969	0.888	0.5461	0.9995	0.2561
ADF_PCDM	0.8603	0.0172	0		0	0.0495	0	0.4064	0.0782	0.0848	0.4954	0.1332	0.7488	0.5805	0.3138	0.6487	0.674	0.5993
Lignin_PCDM	0.5335	0.0412	0	0		0.0208	0	0.5384	0.1458	0.0307	0.5996	0.1078	0.9107	0.9716	0.2134	0.3946	0.0927	0.7974
Sugar_PCDM	0.1741	0.9703	0.4863	0.0495	0.0208		0.2112	0.6609	0.1471	0.0337	0.0019	0.7063	0.0026	0.9556	0.3495	0.0124	0.0002	0.9017
TNC_PCDM	0	0.0026	0	0	0	0.2112		0.7799	0.1313	0.1263	0.0302	0.4612	0.1412	0.3821	0.0351	0.0061	0.1081	0.4274
CrudeFat_PCDM	0.9697	0.7636	0.2008	0.4064	0.5384	0.6609	0.7799		0.8807	0.301	0.8767	0.2802	0.7275	0.0309	0.902	0.6032	0.5428	0.8998
Ash_PCDM	0.001	0.007	0.0933	0.0782	0.1458	0.1471	0.1313	0.8807		0	0.0011	0	0	0.296	0.0059	0.0672	0.0536	0.0968
Calcium_PCDM	0.0298	0.0156	0.7502	0.0848	0.0307	0.0337	0.1263	0.301	0		0.8018	0	0.3377	0.1227	0.0779	0.7815	0.8718	0.876
Phosphorous_PCDM	0	0	0.2279	0.4954	0.5996	0.0019	0.0302	0.8767	0.0011	0.8018		0.9106	0	0.1482	0.0084	0	0	0.2646
Magnesium_PCDM	0.0773	0.0762	0.4293	0.1332	0.1078	0.7063	0.4612	0.2802	0	0	0.9106		0.0852	0.71	0.0075	0.3404	0.5643	0.9053
Potassium_PCDM	0.0076	0.1287	0.4213	0.7488	0.9107	0.0026	0.1412	0.7275	0	0.3377	0	0.0852		0.5925	0.059	0.0207	0.0109	0.3672
Sodium_PCDM	0.0359	0.0612	0.9969	0.5805	0.9716	0.9556	0.3821	0.0309	0.296	0.1227	0.1482	0.71	0.5925		0.1487	0.6668	0.4213	0.7227
Iron_PPMDM	0	0	0.888	0.3138	0.2134	0.3495	0.0351	0.902	0.0059	0.0779	0.0084	0.0075	0.059	0.1487		0.0039	0.0002	0.9003
Zinc_PPMDM	0	0.0004	0.5461	0.6487	0.3946	0.0124	0.0061	0.6032	0.0672	0.7815	0	0.3404	0.0207	0.6668	0.0039		0	0.9932
Copper_PPMDM	0.0002	0.0399	0.9995	0.674	0.0927	0.0002	0.1081	0.5428	0.0536	0.8718	0	0.5643	0.0109	0.4213	0.0002	0		0.8245
Manganese_PPMDM	0.5854	0.5459	0.2561	0.5993	0.7974	0.9017	0.4274	0.8998	0.0968	0.876	0.2646	0.9053	0.3672	0.7227	0.9003	0.9932	0.8245
